# Supplementary material for: Inhibition of NHEJ repair by type II-A CRISPR-Cas systems in bacteria
Source: Nat Commun. 2017 Dec 12;8:2094. doi: 10.1038/s41467-017-02350-1 (PMC5727150; doi:10.1038/s41467-017-02350-1)
Supplement: Supplementary file 4 — Supplementary Data 1 [file 41467_2017_2350_MOESM4_ESM.csv]

Replicon	name	NC_number	NHEJ	Type II-A	Type II-B	Type II-C
ACAC001.B.00001.C001	Propionibacterium acidipropionici ATCC 4875	NC_019395	0	0	0	0
ACAC001.B.00002.C001	Propionibacterium acidipropionici strain CGMCC 1.2230	NZ_CP013126	0	0	0	0
ACAC001.B.00003.C001	Propionibacterium acidipropionici strain ATCC 55737	NZ_CP014352	0	0	0	0
ACAC001.B.00004.C001	Propionibacterium acidipropionici strain F3E8	NZ_CP015970	0	0	0	0
ACAR001.B.00001.C001	Acetohalobium arabaticum DSM 5501	NC_014378	0	0	0	0
ACAV001.B.00001.C001	Acidovorax avenae subsp. avenae ATCC 19860	NC_015138	1	0	0	0
ACBA001.B.00001.C001	Actinobacteria bacterium IMCC26256	NZ_CP011489	0	0	0	0
ACBA002.B.00001.C001	Acinetobacter baumannii ACICU	NC_010611	0	0	0	0
ACBA002.B.00002.C001	Acinetobacter baumannii AB307-0294	NC_011595	0	0	0	0
ACBA002.B.00003.C001	Acinetobacter baumannii AB0057	NC_011586	0	0	0	0
ACBA002.B.00004.C001	Acinetobacter baumannii str. AYE	NC_010410	0	0	0	0
ACBA002.B.00005.C001	Acinetobacter baumannii D1279779	NC_020547	0	0	0	0
ACBA002.B.00006.C001	Acinetobacter baumannii MDR-TJ	NC_017847	0	0	0	0
ACBA002.B.00007.C001	Acinetobacter baumannii 1656-2	NC_017162	0	0	0	0
ACBA002.B.00008.C001	Acinetobacter baumannii MDR-ZJ06	NC_017171	0	0	0	0
ACBA002.B.00009.C001	Acinetobacter baumannii TYTH-1	NC_018706	0	0	0	0
ACBA002.B.00010.C001	Acinetobacter baumannii BJAB07104	NC_021726	0	0	0	0
ACBA002.B.00011.C001	Acinetobacter baumannii BJAB0715	NC_021733	0	0	0	0
ACBA002.B.00012.C001	Acinetobacter baumannii BJAB0868	NC_021729	0	0	0	0
ACBA002.B.00013.C001	Acinetobacter baumannii DU202	NZ_CP017152	0	0	0	0
ACBA002.B.00014.C001	Acinetobacter baumannii ZW85-1	NC_023028	0	0	0	0
ACBA002.B.00015.C001	Acinetobacter baumannii strain AC29	NZ_CP007535	0	0	0	0
ACBA002.B.00016.C001	Acinetobacter baumannii strain AB031	NZ_CP009256	0	0	0	0
ACBA002.B.00017.C001	Acinetobacter baumannii strain AB030	NZ_CP009257	0	0	0	0
ACBA002.B.00018.C001	Acinetobacter baumannii strain AbH12O-A2	NZ_CP009534	0	0	0	0
ACBA002.B.00019.C001	Acinetobacter baumannii LAC-4	NZ_CP007712	0	0	0	0
ACBA002.B.00020.C001	Acinetobacter baumannii strain 6200	NZ_CP010397	0	0	0	0
ACBA002.B.00021.C001	Acinetobacter baumannii NCGM 237 DNA	NZ_AP013357	0	0	0	0
ACBA002.B.00022.C001	Acinetobacter baumannii DNA	NZ_AP014649	0	0	0	0
ACBA002.B.00023.C001	Acinetobacter baumannii strain A1	NZ_CP010781	0	0	0	0
ACBA002.B.00024.C001	Acinetobacter baumannii strain ORAB01	NZ_CP015483	0	0	0	0
ACBA002.B.00025.C001	Acinetobacter baumannii strain AB5075-UW	NZ_CP008706	0	0	0	0
ACBA002.B.00026.C001	Acinetobacter baumannii strain XH386	NZ_CP010779	0	0	0	0
ACBA002.B.00027.C001	Acinetobacter baumannii Ab04-mff	NZ_CP012006	0	0	0	0
ACBA002.B.00028.C001	Acinetobacter baumannii ATCC 17978-mff	NZ_CP012004	0	0	0	0
ACBA002.B.00029.C001	Acinetobacter baumannii genome assembly R2090	NZ_LN868200	0	0	0	0
ACBA002.B.00030.C001	Acinetobacter baumannii strain D36	NZ_CP012952	0	0	0	0
ACBA002.B.00031.C001	Acinetobacter baumannii genome assembly CIP70.10	NZ_LN865143	0	0	0	0
ACBA002.B.00032.C001	Acinetobacter baumannii strain KBN10P02143	NZ_CP013924	0	0	0	0
ACBA002.B.00033.C001	Acinetobacter baumannii genome assembly R2091	NZ_LN997846	0	0	0	0
ACBA002.B.00034.C001	Acinetobacter baumannii strain YU-R612	NZ_CP014215	0	0	0	0
ACBA002.B.00035.C001	Acinetobacter baumannii strain XH860	NZ_CP014538	0	0	0	0
ACBA002.B.00036.C001	Acinetobacter baumannii strain XH859	NZ_CP014539	0	0	0	0
ACBA002.B.00037.C001	Acinetobacter baumannii strain XH857	NZ_CP014540	0	0	0	0
ACBA002.B.00038.C001	Acinetobacter baumannii strain XH856	NZ_CP014541	0	0	0	0
ACBA002.B.00039.C001	Acinetobacter baumannii strain XH858	NZ_CP014528	0	0	0	0
ACBA002.B.00040.C001	Acinetobacter baumannii strain 3207	NZ_CP015364	0	0	0	0
ACBA002.B.00041.C001	Acinetobacter baumannii strain KAB01	NZ_CP017642	0	0	0	0
ACBA002.B.00042.C001	Acinetobacter baumannii strain KAB02	NZ_CP017644	0	0	0	0
ACBA002.B.00043.C001	Acinetobacter baumannii strain KAB03	NZ_CP017646	0	0	0	0
ACBA002.B.00044.C001	Acinetobacter baumannii strain KAB04	NZ_CP017648	0	0	0	0
ACBA002.B.00045.C001	Acinetobacter baumannii strain KAB05	NZ_CP017650	0	0	0	0
ACBA002.B.00046.C001	Acinetobacter baumannii strain KAB06	NZ_CP017652	0	0	0	0
ACBA002.B.00047.C001	Acinetobacter baumannii strain KAB07	NZ_CP017654	0	0	0	0
ACBA002.B.00048.C001	Acinetobacter baumannii strain KAB08	NZ_CP017656	0	0	0	0
ACBA002.B.00049.C001	Acinetobacter baumannii strain 3027STDY5784958 genome assembly	NZ_LT594095	0	0	0	0
ACBO001.B.00001.C001		NC_013926	0	0	0	0
ACBR001.B.00001.C001	complete chromosome Acholeplasma brassicae.	NC_022549	0	0	0	0
ACCA001.B.00001.C001	Acidithiobacillus caldus ATCC 51756	NZ_CP005986	0	0	0	0
ACCA001.B.00002.C001	Acidithiobacillus caldus SM-1	NC_015850	0	0	0	0
ACCA002.B.00001.C001	Acidobacterium capsulatum ATCC 51196	NC_012483	1	0	0	0
ACCE001.B.00001.C001	Acidothermus cellulolyticus 11B	NC_008578	0	0	0	0
ACCI001.B.00001.C001	Acidovorax citrulli AAC00-1	NC_008752	1	0	0	0
ACCR001.B.00001.C001	Acidiphilium cryptum JF-5	NC_009484	0	0	0	0
ACCR001.B.00001.P003	Acidiphilium cryptum JF-5	NC_009468	0	0	0	0
ACDE001.B.00001.C001	Achromobacter denitrificans strain USDA-ARS-USMARC-56712	NZ_CP013923	1	0	0	0
ACEB001.B.00001.C001	Acidovorax ebreus TPSY	NC_011992	1	0	0	1
ACEQ001.B.00001.C001	Acinetobacter sp. 114	NZ_CP012808	0	0	0	0
ACEQ002.B.00001.C001	Actinobacillus equuli subsp. equuli strain 19392	NZ_CP007715	0	0	0	0
ACFE001.B.00001.C001	Acidithiobacillus ferrivorans SS3	NC_015942	0	0	0	0
ACFE002.B.00001.C001	Acidimicrobium ferrooxidans DSM 10331	NC_013124	0	0	0	0
ACFE003.B.00001.C001	Acidaminococcus fermentans DSM 20731	NC_013740	0	0	0	0
ACFE004.B.00001.C001	Acidithiobacillus ferrooxidans ATCC 53993	NC_011206	0	0	0	0
ACFE004.B.00002.C001	Acidithiobacillus ferrooxidans ATCC 23270	NC_011761	0	0	0	0
ACFR001.B.00001.C001	Actinoplanes friuliensis DSM 7358	NC_022657	2	0	0	0
ACHO001.B.00001.C001		NC_015518	0	0	0	0
ACHY001.B.00001.C001	Actinoalloteichus hymeniacidonis strain HPA177(T) (=DSM 45092(T))	NZ_CP014859	1	0	0	0
ACIN001.B.00001.C001	Acidaminococcus intestini RyC-MR95	NC_016077	0	1	0	0
ACJO001.B.00001.C001	Acinetobacter johnsonii XBB1	NZ_CP010350	0	0	0	0
ACLA001.B.00001.C001	Acholeplasma laidlawii PG-8A	NC_010163	0	0	0	0
ACMA001.B.00001.C001	Acaryochloris marina MBIC11017	NC_009925	0	0	0	0
ACMA001.B.00001.P003	Acaryochloris marina MBIC11017	NC_009927	0	0	0	0
ACMA001.B.00001.P004	Acaryochloris marina MBIC11017	NC_009928	0	0	0	0
ACMA001.B.00001.P005	Acaryochloris marina MBIC11017	NC_009929	0	0	0	0
ACMA001.B.00001.P006	Acaryochloris marina MBIC11017	NC_009930	0	0	0	0
ACMA001.B.00001.P009	Acaryochloris marina MBIC11017	NC_009933	0	0	0	0
ACME001.B.00001.C001	Actinomyces meyeri strain W712	NZ_CP012072	0	0	0	0
ACMI001.B.00001.C001	Actinoplanes missouriensis 431 DNA	NC_017093	1	0	0	0
ACMI002.B.00001.C001	Actinosynnema mirum DSM 43827	NC_013093	1	0	0	0
ACMU001.B.00001.C001	Acidiphilium multivorum AIU301 DNA	NC_015186	0	0	0	0
ACOC001.B.00001.C001	Acholeplasma oculi genome assembly Acholeplasma oculi strain 19L	NZ_LK028559	0	0	0	0
ACOR001.B.00001.C001	Actinomyces oris strain T14V	NZ_CP014232	0	0	0	0
ACPA001.B.00001.C001	complete chromosome Acholeplasma palmae.	NC_022538	0	0	0	1
ACPA002.B.00001.C001	Acetobacter pasteurianus IFO 3283-01 DNA	NC_013209	0	0	0	0
ACPA002.B.00001.P002	Acetobacter pasteurianus IFO 3283-01 DNA	NC_013210	0	0	0	0
ACPA002.B.00002.C001	Acetobacter pasteurianus IFO 3283-03 DNA	NC_017100	0	0	0	0
ACPA002.B.00002.P002	Acetobacter pasteurianus IFO 3283-03 DNA	NC_017101	0	0	0	0
ACPA002.B.00003.C001	Acetobacter pasteurianus IFO 3283-07 DNA	NC_017121	0	0	0	0
ACPA002.B.00003.P002	Acetobacter pasteurianus IFO 3283-07 DNA	NC_017143	0	0	0	0
ACPA002.B.00004.C001	Acetobacter pasteurianus IFO 3283-22 DNA	NC_017125	0	0	0	0
ACPA002.B.00004.P002	Acetobacter pasteurianus IFO 3283-22 DNA	NC_017117	0	0	0	0
ACPA002.B.00005.C001	Acetobacter pasteurianus IFO 3283-26 DNA	NC_017146	0	0	0	0
ACPA002.B.00005.P002	Acetobacter pasteurianus IFO 3283-26 DNA	NC_017130	0	0	0	0
ACPA002.B.00006.C001	Acetobacter pasteurianus IFO 3283-32 DNA	NC_017111	0	0	0	0
ACPA002.B.00006.P002	Acetobacter pasteurianus IFO 3283-32 DNA	NC_017134	0	0	0	0
ACPA002.B.00007.C001	Acetobacter pasteurianus IFO 3283-01-42C DNA	NC_017150	0	0	0	0
ACPA002.B.00007.P002	Acetobacter pasteurianus IFO 3283-01-42C DNA	NC_017104	0	0	0	0
ACPA002.B.00008.C001	Acetobacter pasteurianus IFO 3283-12 DNA	NC_017108	0	0	0	0
ACPA002.B.00008.P002	Acetobacter pasteurianus IFO 3283-12 DNA	NC_017136	0	0	0	0
ACPA002.B.00009.C001	Acetobacter pasteurianus NBRC 101655 DNA	NZ_AP014881	0	0	0	0
ACPA002.B.00010.C001	Acetobacter pasteurianus 386B	NC_021991	0	0	0	0
ACPA002.B.00011.C001	Acetobacter pasteurianus strain Ab3	NZ_CP012111	0	0	0	0
ACPA002.B.00012.C001	Acetobacter pasteurianus subsp. ascendens strain LMG 1590	NZ_CP015164	0	0	0	0
ACPA002.B.00013.C001	Acetobacter pasteurianus subsp. paradoxus strain LMG 1591	NZ_CP015168	0	0	0	0
ACPA002.B.00013.P002	Acetobacter pasteurianus subsp. paradoxus strain LMG 1591	NZ_CP015169	0	0	0	0
ACPI001.B.00003.C001	Acinetobacter pittii strain IEC338SC	NZ_CP015145	0	0	0	0
ACPL001.B.00001.C001	Actinobacillus pleuropneumoniae L20 serotype 5b complete genome.	NC_009053	0	0	0	0
ACPL001.B.00002.C001	Actinobacillus pleuropneumoniae serovar 3 str. JL03	NC_010278	0	0	0	0
ACPL001.B.00003.C001	Actinobacillus pleuropneumoniae serovar 7 str. AP76	NC_010939	0	0	0	0
ACPL001.B.00004.C001	Actinobacillus pleuropneumoniae serovar 8 genome assembly MIDG2331	NZ_LN908249	0	0	0	0
ACPR001.B.00001.C001	Acidihalobacter prosperus strain F5	NZ_CP017415	0	0	0	0
ACRA001.B.00001.C001	Actinomyces radicidentis strain CCUG 36733	NZ_CP014228	0	0	0	0
ACSA001.B.00001.C001		NC_014374	0	0	0	0
ACSC001.B.00001.C001	Actinobaculum schaalii strain CCUG 27420	NZ_CP008802	0	0	0	0
ACSE001.B.00001.C001	Acetobacter senegalensis genome assembly Acetobacter senegalensis 108B	NZ_LN606600	0	0	0	0
ACSP001.B.00001.C001	Actinoplanes sp. SE50/110	NC_017803	1	0	0	0
ACSP002.B.00001.P002	Acinetobacter sp. TGL-Y2	NZ_CP015111	0	0	0	0
ACSP003.B.00001.C001	Acinetobacter sp. NCu2D-2	NZ_CP015594	0	0	0	0
ACSP004.B.00001.C001	Acetobacter sp. SLV-7	NZ_CP011120	0	0	0	0
ACSP005.B.00001.C001	Acinetobacter sp. TTH0-4	NZ_CP012608	0	0	0	0
ACSP006.B.00001.C001	Acinetobacter sp. BRTC-1	NZ_CP016895	0	0	0	0
ACSP007.B.00001.C001	Acidovorax sp. RAC01	NZ_CP016447	0	0	0	0
ACSP008.B.00001.C001	Actinomyces sp. VUL4_3	NZ_CP017812	0	0	0	0
ACSP009.B.00001.C001	Acidovorax sp. JS42	NC_008782	1	0	0	0
ACSP009.B.00001.P002	Acidovorax sp. JS42	NC_008765	0	0	0	0
ACSP010.B.00001.C001	Acidovorax sp. KKS102	NC_018708	0	0	0	0
ACSP011.B.00001.C001	Acinetobacter sp. ADP1 complete genome.	NC_005966	0	0	0	0
ACSP012.B.00001.C001	Actinoplanes sp. N902-109	NC_021191	2	0	0	0
ACSP013.B.00001.C001		NC_019942	0	0	0	0
ACSP014.B.00001.C001	Actinomyces sp. oral taxon 414 strain F0588	NZ_CP012590	0	0	0	0
ACST001.B.00001.C001	Clostridium sticklandii str. DSM 519 chromosome	NC_014614	0	0	0	0
ACSU001.B.00001.C001	Actinobacillus succinogenes 130Z	NC_009655	0	0	0	1
ACSU002.B.00001.C001	Actinobacillus suis ATCC 33415	NZ_CP009159	0	0	0	1
ACWO001.B.00001.C001	Acetobacterium woodii DSM 1030	NC_016894	0	0	0	0
ACXY001.B.00001.C001	Achromobacter xylosoxidans A8	NC_014640	1	0	0	0
ACXY001.B.00002.C001	Achromobacter xylosoxidans C54	NZ_CP009448	1	0	0	0
ACXY001.B.00003.C001	Achromobacter xylosoxidans genome assembly NCTC10807	NZ_LN831029	1	0	0	0
ACXY001.B.00004.C001	Achromobacter xylosoxidans strain FDAARGOS_147	NZ_CP014060	1	0	0	0
ADKA001.B.00001.C001	Advenella kashmirensis WT001	NC_017964	1	0	0	0
ADMI001.B.00001.C001	Advenella mimigardefordensis DPN7	NZ_CP003915	0	0	0	0
AECH001.B.00001.C001	Aerococcus christensenii strain CCUG28831	NZ_CP014159	0	0	0	0
AEER001.B.00001.C001	Aeromicrobium erythreum strain AR18	NZ_CP011502	1	0	0	0
AEHY001.B.00001.C001	Aeromonas hydrophila subsp. hydrophila ATCC 7966 chromosome	NC_008570	0	0	0	0
AEHY001.B.00002.C001	Aeromonas hydrophila ML09-119	NC_021290	0	0	0	0
AEHY001.B.00003.C001	Aeromonas hydrophila 4AK4	NZ_CP006579	0	0	0	0
AEHY001.B.00004.C001	Aeromonas hydrophila YL17	NZ_CP007518	0	0	0	0
AEHY001.B.00005.C001	Aeromonas hydrophila AL09-71	NZ_CP007566	0	0	0	0
AEHY001.B.00006.C001	Aeromonas hydrophila pc104A	NZ_CP007576	0	0	0	0
AEHY001.B.00007.C001	Aeromonas hydrophila J-1	NZ_CP006883	0	0	0	0
AEHY001.B.00008.C001	Aeromonas hydrophila strain AL06-06	NZ_CP010947	0	0	0	0
AEHY001.B.00009.C001	Aeromonas hydrophila strain AH10	NZ_CP011100	0	0	0	0
AEHY001.B.00010.C001	Aeromonas hydrophila NJ-35	NZ_CP006870	0	0	0	0
AEHY001.B.00011.C001	Aeromonas hydrophila strain JBN2301	NZ_CP013178	0	0	0	0
AEHY001.B.00012.C001	Aeromonas hydrophila strain D4	NZ_CP013965	0	0	0	0
AEHY001.B.00013.C001	Aeromonas hydrophila strain GYK1	NZ_CP016392	0	0	0	0
AEHY001.B.00014.C001	Aeromonas hydrophila strain AHNIH1	NZ_CP016380	0	0	0	0
AEME001.B.00001.C001	Aeromonas media WS	NZ_CP007567	0	0	0	0
AESA001.B.00001.C001	Aerococcus sanguinicola strain CCUG43001	NZ_CP014160	0	0	0	0
AESA002.B.00001.C001	Aeromonas salmonicida subsp. salmonicida A449	NC_009348	0	0	0	0
AESC001.B.00001.C001	Aeromonas schubertii strain WL1483	NZ_CP013067	0	0	0	0
AESU001.B.00001.C001	Aequorivita sublithincola DSM 14238	NC_018013	1	0	0	0
AEUR001.B.00001.C001	Aerococcus urinaehominis strain CCUG42038B	NZ_CP014163	0	0	0	0
AEUR002.B.00001.C001	Aerococcus urinae ACS-120-V-Col10a	NC_015278	0	0	0	0
AEUR002.B.00002.C001	Aerococcus urinae strain CCUG36881	NZ_CP014161	0	0	0	0
AEUR003.B.00001.C001	Aerococcus urinaeequi strain USDA-ARS-USMARC-56713	NZ_CP013988	0	0	0	0
AEUR003.B.00002.C001	Aerococcus urinaeequi strain CCUG28094	NZ_CP014162	0	0	0	0
AEVE001.B.00001.C001	Aeromonas veronii B565	NC_015424	0	0	0	0
AEVE001.B.00002.C001	Aeromonas veronii strain TH0426	NZ_CP012504	0	0	0	0
AEVE001.B.00003.C001	Aeromonas veronii strain AVNIH1	NZ_CP014774	0	0	0	0
AEVI001.B.00001.C001	Aerococcus viridans strain CCUG4311	NZ_CP014164	0	0	0	0
AGAC001.B.00001.C001	Aggregatibacter actinomycetemcomitans ANH9381	NC_016513	0	0	0	0
AGAC001.B.00002.C001	Aggregatibacter actinomycetemcomitans HK1651	NZ_CP007502	0	0	0	0
AGAC001.B.00003.C001	Aggregatibacter actinomycetemcomitans HK1651	NZ_CP008984	0	0	0	0
AGAC001.B.00004.C001	Aggregatibacter actinomycetemcomitans strain VT1169	NZ_CP012958	0	0	0	0
AGAC001.B.00005.C001	Aggregatibacter actinomycetemcomitans strain 624	NZ_CP012959	0	0	0	0
AGAC001.B.00006.C001	Aggregatibacter actinomycetemcomitans strain IDH781	NZ_CP016553	0	0	0	0
AGAP001.B.00001.C001	Aggregatibacter aphrophilus NJ8700	NC_012913	0	0	0	0
AGAP001.B.00002.C001	Aggregatibacter aphrophilus NJ8700	NZ_CP009230	0	0	0	0
AGAP001.B.00003.C001	Aggregatibacter aphrophilus strain W10433	NZ_CP012067	0	0	0	0
AGFA001.B.00001.C001	Agrobacterium fabrum str. C58 chromosome circular	NC_003062	0	0	0	0
AGFA001.B.00001.C002	Agrobacterium fabrum str. C58 chromosome circular	NC_003063	1	0	0	0
AGGI001.B.00001.C001	Agarivorans gilvus strain WH0801	NZ_CP013021	0	0	0	0
AGRA001.B.00001.C001	Agrobacterium radiobacter K84 chromosome 1	NC_011985	0	0	0	0
AGSP001.B.00001.C001	Agrobacterium sp. RAC06	NZ_CP016499	1	0	0	0
AGSP003.B.00001.C001	Agrobacterium sp. H13-3 circular chromosome	NC_015183	0	0	0	0
AGSP003.B.00001.C002	Agrobacterium sp. H13-3 circular chromosome	NC_015508	1	0	0	0
AGTU001.B.00002.C001	Agrobacterium tumefaciens strain Ach5 chromosome circular	NZ_CP011246	0	0	0	0
AGTU001.B.00002.C002	Agrobacterium tumefaciens strain Ach5 chromosome circular	NZ_CP011247	1	0	0	0
AGTU001.B.00003.C001	Agrobacterium tumefaciens strain S33 chromosome linear	NZ_CP014260	0	0	0	0
AGTU001.B.00003.C002	Agrobacterium tumefaciens strain S33 chromosome linear	NZ_CP014259	2	0	0	0
AGVI001.B.00001.C001	Agrobacterium vitis S4 chromosome 1	NC_011989	0	0	0	0
AKGL001.B.00001.C001	Akkermansia glycaniphila isolate APytT genome assembly	NZ_LT629973	0	0	0	0
AKMU001.B.00001.C001	Akkermansia muciniphila ATCC BAA-835	NC_010655	0	0	0	0
AKMU001.B.00002.C001	Akkermansia muciniphila strain YL44	NZ_CP015409	0	0	0	0
ALAC001.B.00001.C001	Alicyclobacillus acidocaldarius subsp. acidocaldarius DSM 446	NC_013205	1	0	0	0
ALAC001.B.00002.C001	Alicyclobacillus acidocaldarius subsp. acidocaldarius Tc-4-1	NC_017167	1	0	0	0
ALAD001.B.00001.C001	Alteromonas addita strain R10SW13	NZ_CP014322	0	0	0	0
ALAL001.B.00001.C001	Algibacter sp. HZ22	NZ_CP012898	0	0	0	0
ALAT001.B.00001.C001	Altererythrobacter atlanticus strain 26DY36	NZ_CP011452	1	0	0	0
ALAU001.B.00001.C001	Alteromonas australica strain H 17	NZ_CP008849	0	0	0	0
ALAU001.B.00002.C001	Alteromonas australica strain DE170	NZ_CP010912	0	0	0	0
ALBO001.B.00001.C001	Alcanivorax borkumensis SK2	NC_008260	0	0	0	0
ALDE001.B.00001.C001	Alicycliphilus denitrificans BC	NC_014910	0	0	0	1
ALDE001.B.00002.C001	Alicycliphilus denitrificans K601	NC_015422	0	0	0	0
ALDE001.B.00002.P002	Alicycliphilus denitrificans K601	NC_015423	0	0	0	0
ALDI001.B.00001.C001	Alcanivorax dieselolei B5	NC_018691	0	0	0	0
ALDO001.B.00001.C001	Altererythrobacter dongtanensis strain KCTC 22672	NZ_CP016591	1	0	0	0
ALEH001.B.00001.C001	Alkalilimnicola ehrlichii MLHE-1	NC_008340	0	0	0	0
ALEP001.B.00001.C001	Altererythrobacter epoxidivorans strain CGMCC 1.7731	NZ_CP012669	0	0	0	0
ALFA001.B.00001.C001	Alcaligenes faecalis strain ZD02	NZ_CP013119	0	0	0	0
ALFI001.B.00001.C001	Alistipes finegoldii DSM 17242	NC_018011	0	0	0	0
ALGU001.B.00001.C001	Francisella guangzhouensis strain 08HL01032	NZ_CP010427	0	0	0	0
ALIS001.B.00001.C001	Altererythrobacter ishigakiensis strain NBRC 107699	NZ_CP015963	0	0	0	0
ALMA001.B.00001.C001	Alteromonas macleodii ATCC 27126	NC_018632	0	0	0	0
ALMA001.B.00002.C001	Alteromonas macleodii str. 'English Channel 673'	NC_018678	0	0	0	0
ALMA001.B.00003.C001	Alteromonas macleodii str. 'Black Sea 11'	NC_018692	0	0	0	0
ALMA001.B.00004.C001	Alteromonas macleodii str. 'Balearic Sea AD45'	NC_018679	0	0	0	0
ALMA001.B.00005.C001	Alteromonas macleodii strain D7	NZ_CP014323	0	0	0	0
ALMA001.B.00006.C001	Alteromonas macleodii strain HOT1A3	NZ_CP012202	0	0	0	0
ALMA002.B.00001.C001	Altererythrobacter marensis strain KCTC 22370	NZ_CP011805	1	0	0	0
ALME001.B.00001.C001	Alkaliphilus metalliredigens QYMF	NC_009633	0	0	0	0
ALME002.B.00001.C001	Alteromonas macleodii str. 'Deep ecotype'	NC_011138	0	0	0	0
ALME002.B.00002.C001	Alteromonas macleodii AltDE1	NC_019393	0	0	0	0
ALME002.B.00003.C001	Alteromonas macleodii str. 'Aegean Sea MED64'	NC_023045	0	0	0	0
ALME002.B.00004.C001	Alteromonas macleodii str. 'Ionian Sea U7'	NC_021717	0	0	0	0
ALME002.B.00005.C001	Alteromonas macleodii str. 'Ionian Sea U8'	NC_021712	0	0	0	0
ALME002.B.00006.C001	Alteromonas macleodii str. 'Ionian Sea UM7'	NC_021713	0	0	0	0
ALME002.B.00007.C001	Alteromonas macleodii str. 'Ionian Sea UM4b'	NC_021714	0	0	0	0
ALME002.B.00008.C001	Alteromonas mediterranea strain UM8	NZ_CP013928	0	0	0	0
ALNA001.B.00001.C001	Altererythrobacter namhicola strain JCM 16345	NZ_CP016545	0	0	0	0
ALNA002.B.00001.C001	Alteromonas sp. SN2	NC_015554	0	0	0	0
ALOR001.B.00001.C001	Alkaliphilus oremlandii OhILAs	NC_009922	0	0	0	0
ALPA001.B.00001.C001	Alcanivorax pacificus W11-5	NZ_CP004387	0	0	0	0
ALPR002.B.00001.C001	Alpha proteobacterium HIMB5	NC_018643	0	0	0	0
ALSA001.B.00001.C001	Aliivibrio salmonicida LFI1238 chromosome 1 complete genome.	NC_011312	0	0	0	0
ALSA001.B.00001.C002	Aliivibrio salmonicida LFI1238 chromosome 1 complete genome.	NC_011313	0	0	0	0
ALSP001.B.00001.C001	Alcanivorax sp. NBRC 101098 DNA	NZ_AP014613	0	0	0	0
ALSP002.B.00001.C001	Algoriphagus sp. M8-2	NZ_CP012836	0	0	0	0
ALSP003.B.00001.C001	Alteromonas sp. Mac1	NZ_CP013932	0	0	0	0
ALST001.B.00001.C001	Alteromonas stellipolaris LMG 21856	NZ_CP013120	0	0	0	0
ALST001.B.00002.C001	Alteromonas stellipolaris strain LMG 21861	NZ_CP013926	0	0	0	0
ALST001.B.00003.C001	Alteromonas stellipolaris strain PQQ-42	NZ_CP015345	0	0	0	0
ALST001.B.00004.C001	Alteromonas stellipolaris strain PQQ-44	NZ_CP015346	0	0	0	0
ALVI001.B.00001.C001	Allochromatium vinosum DSM 180	NC_013851	0	0	0	0
ALVI001.B.00001.P002	Allochromatium vinosum DSM 180	NC_013852	0	0	0	0
ALWO001.B.00001.C001	Aliivibrio wodanis genome assembly AWOD1	NZ_LN554846	0	0	0	0
ALWO001.B.00001.C002	Aliivibrio wodanis genome assembly AWOD1	NZ_LN554847	0	0	0	0
AMAM001.B.00001.C001	Aminobacter aminovorans strain KCTC 2477	NZ_CP015005	1	0	0	0
AMCO001.B.00001.C001	Aminobacterium colombiense DSM 12261	NC_014011	0	0	0	0
AMDE001.B.00001.C001	Ammonifex degensii KC4	NC_013385	0	0	0	0
AMJA001.B.00001.C001	Amycolatopsis japonica strain MG417-CF17	NZ_CP008953	3	0	0	0
AMME001.B.00001.C001	Amycolatopsis methanolica 239	NZ_CP009110	2	0	0	0
AMME002.B.00001.C001	Amycolatopsis mediterranei U32 chromosome	NC_014318	3	0	0	0
AMME002.B.00002.C001	Amycolatopsis mediterranei S699	NC_017186	3	0	0	0
AMME002.B.00003.C001	Amycolatopsis mediterranei S699	NC_018266	3	0	0	0
AMME002.B.00004.C001	Amycolatopsis mediterranei RB	NC_022116	3	0	0	0
AMOR001.B.00001.C001	Amycolatopsis orientalis HCCB10007	NC_021252	3	0	0	0
AMOR001.B.00002.C001	Amycolatopsis orientalis strain B-37	NZ_CP016174	3	0	0	0
AMXY001.B.00001.C001	Amphibacillus xylanus NBRC 15112 DNA	NC_018704	0	0	0	0
ANAM001.B.00001.C001	Anoxybacillus amylolyticus strain DSM 15939	NZ_CP015438	0	0	0	0
ANBA001.B.00001.C001	Anaerolineaceae bacterium oral taxon 439 strain W11661	NZ_CP017039	0	0	0	0
ANCY001.B.00001.C001	Anabaena cylindrica PCC 7122	NC_019771	0	0	0	0
ANCY001.B.00001.P002	Anabaena cylindrica PCC 7122	NC_019772	0	0	0	0
ANCY001.B.00001.P003	Anabaena cylindrica PCC 7122	NC_020157	0	0	0	0
ANCY001.B.00001.P004	Anabaena cylindrica PCC 7122	NC_019773	0	0	0	0
ANDE001.B.00001.C001	Anaeromyxobacter dehalogenans 2CP-C	NC_007760	1	0	0	0
ANDE001.B.00002.C001	Anaeromyxobacter dehalogenans 2CP-1	NC_011891	1	0	0	0
ANFL001.B.00001.C001	Anoxybacillus flavithermus WK1	NC_011567	0	0	0	0
ANGO001.B.00001.C001	Anoxybacillus gonensis strain G2	NZ_CP012152	0	0	0	0
ANMO001.B.00001.C001	Anaerobaculum mobile DSM 13181	NC_018024	0	0	0	0
ANPR001.B.00001.C001	Anaerococcus prevotii DSM 20548	NC_013171	0	0	0	0
ANSP001.B.00001.C001	Aneurinibacillus sp. XH2	NZ_CP014140	0	0	0	0
ANSP002.B.00001.C001	Anoxybacillus sp. B2M1	NZ_CP015435	0	0	0	0
ANSP003.B.00001.C001	Anoxybacillus sp. B7M1	NZ_CP015436	0	0	0	0
ANSP004.B.00001.C001	Anabaena sp. wa102 strain WA102	NZ_CP011456	0	0	0	0
ANSP005.B.00001.C001	Anaeromyxobacter sp. Fw109-5	NC_009675	2	0	0	0
ANSP006.B.00001.C001	Anaeromyxobacter sp. K	NC_011145	1	0	0	0
ANSP007.B.00001.C001	Anabaena sp. 90 chromosome chANA01	NC_019427	0	0	0	0
ANSP007.B.00001.P004	Anabaena sp. 90 chromosome chANA01	NC_019429	0	0	0	0
ANTH001.B.00001.C001	Anaerolinea thermophila UNI-1 DNA	NC_014960	0	0	0	0
AQAE001.B.00001.C001	Aquifex aeolicus VF5 chromosome	NC_000918	0	0	0	0
ARAL001.B.00001.C001	Arthrobacter alpinus strain R3.8	NZ_CP012677	0	0	0	0
ARAL001.B.00002.C001	Arthrobacter alpinus strain ERGS4:06	NZ_CP013200	0	0	0	0
ARAR001.B.00001.C001	Azoarcus aromaticum EbN1 complete genome.	NC_006513	0	0	0	0
ARAR001.B.00001.P003	Azoarcus aromaticum EbN1 complete genome.	NC_006823	0	0	0	0
ARBU001.B.00001.C001	Arcobacter butzleri RM4018	NC_009850	0	0	0	0
ARBU001.B.00002.C001	Arcobacter butzleri 7h1h	NC_021878	0	0	0	0
ARBU001.B.00003.C001	Arcobacter butzleri ED-1 DNA	NC_017187	0	0	0	0
ARFU001.B.00001.C001		NC_000917	1	0	0	0
ARFU001.B.00002.C001		NZ_CP006577	1	0	0	0
ARGE001.B.00001.C001	Archangium gephyra strain DSM 2261	NZ_CP011509	1	0	0	0
ARHA001.B.00001.C001	Arcanobacterium haemolyticum DSM 20595	NC_014218	0	0	0	0
ARNI001.B.00001.C001	Arcobacter nitrofigilis DSM 7299	NC_014166	0	0	0	0
ARPR001.B.00001.C001		NC_013741	0	0	0	0
ARSP001.B.00001.C001	Arthrobacter sp. Rue61a	NC_018531	1	0	0	0
ARSP002.B.00001.C001	Arthrobacter sp. PAMC25486	NZ_CP007595	1	0	0	0
ARSP003.B.00001.C001	Arthrobacter sp. IHBB 11108	NZ_CP011005	0	0	0	0
ARSP004.B.00001.C001	Arthrobacter sp. YC-RL1	NZ_CP013297	1	0	0	0
ARSP005.B.00001.C001	Arsenicicoccus sp. oral taxon 190	NZ_CP012070	1	0	0	0
ARSP006.B.00001.C001	Arthrobacter sp. LS16	NZ_CP012171	1	0	0	0
ARSP007.B.00001.C001	Arthrobacter sp. ERGS1:01	NZ_CP012479	0	0	0	0
ARSP008.B.00001.C001	Arthrobacter sp. ATCC 21022	NZ_CP014196	1	0	0	0
ARSP011.B.00001.C001	Arthrobacter sp. FB24	NC_008541	1	0	0	0
ARSP012.B.00001.C001	Arthrobacter sp. A3	NZ_CP013745	0	0	0	0
ARSP013.B.00001.C001	Arcobacter sp. L DNA	NC_017192	0	0	0	0
ARSU001.B.00001.C001		NC_021169	1	0	0	0
ARVE001.B.00001.C001		NC_015320	1	0	0	0
ASBO001.B.00001.C001	Asaia bogorensis NBRC 16594 DNA	NZ_AP014690	0	0	0	0
ASEX001.B.00001.C001	Asticcacaulis excentricus CB 48 chromosome 1	NC_014816	1	0	0	0
ASYE001.B.00001.C001	Aster yellows witches'-broom phytoplasma AYWB	NC_007716	0	0	0	0
ATPA001.B.00001.C001	Atopobium parvulum DSM 20469	NC_013203	0	0	0	0
AUSP001.B.00001.C001	Aureimonas sp. AU20	NZ_CP006367	0	0	0	0
AZBR001.B.00001.C001	Azospirillum brasilense strain Az39	NZ_CP007793	0	0	0	0
AZBR001.B.00001.P002	Azospirillum brasilense strain Az39	NZ_CP007794	0	0	0	0
AZBR001.B.00002.C001	Azospirillum brasilense strain Sp7	NZ_CP012914	0	0	0	0
AZCA001.B.00001.C001	Azorhizobium caulinodans ORS 571 DNA	NC_009937	1	0	0	0
AZCH001.B.00001.C001	Azotobacter chroococcum NCIMB 8003	NZ_CP010415	0	0	0	0
AZCH001.B.00001.P002	Azotobacter chroococcum NCIMB 8003	NZ_CP010421	0	0	0	0
AZCH001.B.00001.P003	Azotobacter chroococcum NCIMB 8003	NZ_CP010420	0	0	0	0
AZHU001.B.00001.C001	Azospirillum humicireducens strain SgZ-5	NZ_CP015285	0	0	0	0
AZLI001.B.00002.C001	Azospirillum lipoferum 4B main chromosome	NC_016622	0	0	0	0
AZLI001.B.00002.P003	Azospirillum lipoferum 4B main chromosome	NC_016586	0	0	0	0
AZOL001.B.00001.C001	Azoarcus olearius strain DQS4	NZ_CP016210	1	0	0	0
AZSP001.B.00001.C001	Azospirillum sp. B510 DNA	NC_013854	0	0	0	0
AZSP002.B.00001.C001	Azoarcus sp. CIB	NZ_CP011072	0	0	0	0
AZSP003.B.00001.C001	Azoarcus sp. BH72	NC_008702	1	0	0	0
AZSP004.B.00001.C001	Azoarcus sp. KH32C DNA	NC_020516	1	0	0	0
AZTH001.B.00001.C001	Azospirillum thiophilum strain BV-S chromosome 1	NZ_CP012401	0	0	0	0
AZVI001.B.00001.C001	Azotobacter vinelandii DJ	NC_012560	0	0	0	0
AZVI001.B.00002.C001	Azotobacter vinelandii CA	NC_021149	0	0	0	0
AZVI001.B.00003.C001	Azotobacter vinelandii CA6	NC_021150	0	0	0	0
BAAM001.B.00001.C001	Bacillus amyloliquefaciens TA208	NC_017188	1	0	0	0
BAAM001.B.00002.C001	Bacillus amyloliquefaciens DSM7 complete genome.	NC_014551	1	0	0	0
BAAM001.B.00003.C001	Bacillus amyloliquefaciens LL3	NC_017190	1	0	0	0
BAAM001.B.00004.C001	Bacillus amyloliquefaciens XH7	NC_017191	1	0	0	0
BAAM001.B.00005.C001	Bacillus amyloliquefaciens IT-45	NC_020272	1	0	0	0
BAAM001.B.00006.C001	Bacillus amyloliquefaciens Y2	NC_017912	1	0	0	0
BAAM001.B.00007.C001	Bacillus amyloliquefaciens CC178	NC_022653	1	0	0	0
BAAM001.B.00008.C001	Bacillus amyloliquefaciens LFB112	NC_023073	1	0	0	0
BAAM001.B.00009.C001	Bacillus amyloliquefaciens strain L-H15	NZ_CP010556	1	0	0	0
BAAM001.B.00010.C001	Bacillus amyloliquefaciens subsp. amyloliquefaciens KHG19	NZ_CP007242	1	0	0	0
BAAM001.B.00011.C001	Bacillus amyloliquefaciens strain L-S60	NZ_CP011278	1	0	0	0
BAAM001.B.00012.C001	Bacillus amyloliquefaciens strain MBE1283	NZ_CP013727	1	0	0	0
BAAM001.B.00013.C001	Bacillus amyloliquefaciens strain S499	NZ_CP014700	1	0	0	0
BAAM001.B.00014.C001	Bacillus amyloliquefaciens UMAF6639	NZ_CP006058	1	0	0	0
BAAM001.B.00015.C001	Bacillus amyloliquefaciens UMAF6614	NZ_CP006960	1	0	0	0
BAAM001.B.00016.C001	Bacillus amyloliquefaciens strain B15	NZ_CP014783	1	0	0	0
BAAM001.B.00017.C001	Bacillus amyloliquefaciens strain RD7-7	NZ_CP016913	1	0	0	0
BAAN002.B.00001.C001	Bacillus anthracis str. Ames chromosome	NC_003997	1	0	0	0
BAAN002.B.00002.C001	Bacillus anthracis str. Sterne chromosome	NC_005945	1	0	0	0
BAAN002.B.00003.C001	Bacillus anthracis str. 'Ames Ancestor'	NC_007530	1	0	0	0
BAAN002.B.00004.C001	Bacillus anthracis str. CDC 684	NC_012581	1	0	0	0
BAAN002.B.00005.C001	Bacillus anthracis str. A0248	NC_012659	1	0	0	0
BAAN002.B.00006.C001	Bacillus anthracis str. H9401	NC_017729	1	0	0	0
BAAN002.B.00007.C001	Bacillus anthracis str. A16R	NZ_CP001974	1	0	0	0
BAAN002.B.00008.C001	Bacillus anthracis str. SVA11	NZ_CP006742	1	0	0	0
BAAN002.B.00009.C001	Bacillus anthracis strain HYU01	NZ_CP008846	1	0	0	0
BAAN002.B.00010.C001	Bacillus anthracis strain 2000031021	NZ_CP007618	1	0	0	0
BAAN002.B.00011.C001	Bacillus anthracis str. Vollum	NZ_CP007666	1	0	0	0
BAAN002.B.00012.C001	Bacillus anthracis strain Ames A0462	NZ_CP010792	1	0	0	0
BAAN002.B.00013.C001	Bacillus anthracis strain PAK-1	NZ_CP009325	1	0	0	0
BAAN002.B.00014.C001	Bacillus anthracis strain Vollum 1B	NZ_CP009328	1	0	0	0
BAAN002.B.00015.C001	Bacillus anthracis strain K3	NZ_CP009331	1	0	0	0
BAAN002.B.00016.C001	Bacillus anthracis strain Ohio ACB	NZ_CP009341	1	0	0	0
BAAN002.B.00017.C001	Bacillus anthracis strain SK-102	NZ_CP009464	1	0	0	0
BAAN002.B.00018.C001	Bacillus anthracis strain Pasteur	NZ_CP009476	1	0	0	0
BAAN002.B.00019.C001	Bacillus anthracis str. Sterne	NZ_CP009541	1	0	0	0
BAAN002.B.00020.C001	Bacillus anthracis strain BA1015	NZ_CP009544	1	0	0	0
BAAN002.B.00021.C001	Bacillus anthracis strain BA1035	NZ_CP009700	1	0	0	0
BAAN002.B.00022.C001	Bacillus anthracis strain RA3	NZ_CP009697	1	0	0	0
BAAN002.B.00023.C001	Bacillus anthracis str. V770-NP-1R	NZ_CP009598	1	0	0	0
BAAN002.B.00024.C001	Bacillus anthracis strain 2002013094	NZ_CP009902	1	0	0	0
BAAN002.B.00025.C001	Bacillus anthracis strain Ames_BA1004	NZ_CP009981	1	0	0	0
BAAN002.B.00026.C001	Bacillus anthracis strain Canadian_bison	NZ_CP010322	1	0	0	0
BAAN002.B.00027.C001	Bacillus anthracis str. Turkey32	NZ_CP009315	1	0	0	0
BAAN002.B.00028.C001	Bacillus anthracis strain A1144	NZ_CP010852	1	0	0	0
BAAN002.B.00029.C001	Bacillus anthracis strain Stendal	NZ_CP014179	1	0	0	0
BAAN002.B.00030.C001	Bacillus anthracis strain Tangail-1	NZ_CP015779	1	0	0	0
BAAN002.B.00031.C001	Bacillus anthracis strain Parent2	NZ_CP012729	1	0	0	0
BAAN002.B.00032.C001	Bacillus anthracis strain Parent1	NZ_CP012730	1	0	0	0
BAAN002.B.00033.C001	Bacillus anthracis strain PR01	NZ_CP012720	1	0	0	0
BAAN002.B.00034.C001	Bacillus anthracis strain PR02	NZ_CP012721	1	0	0	0
BAAN002.B.00035.C001	Bacillus anthracis strain PR05	NZ_CP012722	1	0	0	0
BAAN002.B.00036.C001	Bacillus anthracis strain PR06	NZ_CP012723	1	0	0	0
BAAN002.B.00037.C001	Bacillus anthracis strain PR07	NZ_CP012724	1	0	0	0
BAAN002.B.00038.C001	Bacillus anthracis strain PR08	NZ_CP012725	1	0	0	0
BAAN002.B.00039.C001	Bacillus anthracis strain PR09-1	NZ_CP012726	1	0	0	0
BAAN002.B.00040.C001	Bacillus anthracis strain PR09-4	NZ_CP012727	1	0	0	0
BAAN002.B.00041.C001	Bacillus anthracis strain PR10-4	NZ_CP012728	1	0	0	0
BAAT001.B.00001.C001	Bacillus atrophaeus 1942	NC_014639	1	0	0	0
BAAT001.B.00002.C001	Bacillus atrophaeus strain NRS 1221A	NZ_CP010778	1	0	0	0
BABA001.B.00001.C001	Bacteroidales bacterium CF	NZ_CP006772	0	0	0	1
BABA002.B.00001.C001	Bartonella bacilliformis KC583	NC_008783	0	0	0	0
BABA002.B.00002.C001	Bartonella bacilliformis strain ATCC:35685D-5	NZ_CP014012	0	0	0	0
BABE001.B.00001.C001	Bacillus beveridgei strain MLTeJB	NZ_CP012502	0	0	0	0
BABO001.B.00001.C001	Bacillus bombysepticus str. Wang	NZ_CP007512	1	0	0	0
BACE001.B.00001.C001	Bacillus cereus ATCC 14579 chromosome	NC_004722	1	0	0	0
BACE001.B.00002.C001	Bacillus cereus ATCC 10987	NC_003909	1	0	0	0
BACE001.B.00003.C001	Bacillus cereus E33L	NC_006274	1	0	0	0
BACE001.B.00004.C001	Bacillus cereus Q1	NC_011969	1	0	0	0
BACE001.B.00005.C001	Bacillus cereus B4264	NC_011725	1	0	0	0
BACE001.B.00006.C001	Bacillus cereus AH187	NC_011658	1	0	0	0
BACE001.B.00007.C001	Bacillus cereus G9842	NC_011772	1	0	0	0
BACE001.B.00008.C001	Bacillus cereus AH820	NC_011773	1	0	0	0
BACE001.B.00009.C001	Bacillus cereus 03BB102	NC_012472	1	0	0	0
BACE001.B.00010.C001	Bacillus cereus biovar anthracis str. CI	NC_014335	1	0	0	0
BACE001.B.00011.C001	Bacillus cereus F837/76	NC_016779	1	0	0	0
BACE001.B.00012.C001	Bacillus cereus NC7401 genomic DNA	NC_016771	1	0	0	0
BACE001.B.00013.C001	Bacillus cereus FRI-35	NC_018491	1	0	0	0
BACE001.B.00014.C001	Bacillus cereus strain A1	NZ_CP015727	1	0	0	0
BACE001.B.00015.C001	Bacillus cereus strain 03BB87	NZ_CP009941	1	0	0	0
BACE001.B.00016.C001	Bacillus cereus D17	NZ_CP009300	1	0	0	0
BACE001.B.00017.C001	Bacillus cereus 03BB102	NZ_CP009318	1	0	0	0
BACE001.B.00018.C001	Bacillus cereus strain FM1	NZ_CP009369	1	0	0	0
BACE001.B.00019.C001	Bacillus cereus strain 3a	NZ_CP009596	1	0	0	0
BACE001.B.00020.C001	Bacillus cereus G9241	NZ_CP009590	1	0	0	0
BACE001.B.00021.C001	Bacillus cereus ATCC 4342	NZ_CP009628	1	0	0	0
BACE001.B.00022.C001	Bacillus cereus 03BB108	NZ_CP009641	1	0	0	0
BACE001.B.00023.C001	Bacillus cereus E33L	NZ_CP009968	1	0	0	0
BACE001.B.00024.C001	Bacillus cereus strain S2-8	NZ_CP009605	1	0	0	0
BACE001.B.00025.C001	Bacillus cereus strain FORC_005	NZ_CP009686	1	0	0	0
BACE001.B.00026.C001	Bacillus cereus strain NJ-W	NZ_CP012483	1	0	0	0
BACE001.B.00027.C001	Bacillus cereus strain FORC_013	NZ_CP011145	1	0	0	0
BACE001.B.00028.C001	Bacillus cereus strain CMCC P0021	NZ_CP011151	1	0	0	0
BACE001.B.00029.C001	Bacillus cereus strain CMCC P0011	NZ_CP011153	1	0	0	0
BACE001.B.00030.C001	Bacillus cereus strain HN001	NZ_CP011155	1	0	0	0
BACE001.B.00031.C001	Bacillus cereus strain FORC_024	NZ_CP012691	1	0	0	0
BACE002.B.00001.C001	Bacillus cellulosilyticus DSM 2522	NC_014829	1	0	0	0
BACE003.B.00001.C001	Bacteroides cellulosilyticus strain WH2	NZ_CP012801	0	0	0	0
BACI001.B.00001.C001	Baumannia cicadellinicola str. Hc (Homalodisca coagulata)	NC_007984	0	0	0	0
BACL002.B.00001.C001	Bacillus clausii KSM-K16 DNA	NC_006582	1	0	0	0
BACL002.B.00002.C001	Bacillus clausii strain ENTPro	NZ_CP012475	1	0	0	0
BACO001.B.00001.C001	Bacillus coagulans 36D1	NC_016023	1	0	0	0
BACO001.B.00002.C001	Bacillus coagulans 2-6	NC_015634	1	0	0	0
BACO001.B.00003.C001	Bacillus coagulans DSM 1 = ATCC 7050	NZ_CP009709	1	0	0	0
BACO001.B.00004.C001	Bacillus coagulans strain HM-08	NZ_CP010525	1	0	0	0
BACO001.B.00005.C001	Bacillus coagulans strain S-lac	NZ_CP011939	1	0	0	0
BACY001.B.00001.C001	Bacillus cytotoxicus NVH 391-98	NC_009674	0	0	0	0
BADO001.B.00001.C001	Bacteroides dorei CL03T12C01	NZ_CP011531	0	0	0	0
BAEN001.B.00001.C001	Bacillus endophyticus strain Hbe603	NZ_CP011974	1	0	0	0
BAFR001.B.00001.C001	Bacteroides fragilis YCH46 DNA	NC_006347	0	0	0	0
BAFR001.B.00002.C001	Bacteroides fragilis NCTC 9343	NC_003228	0	0	0	1
BAFR001.B.00003.C001	Bacteroides fragilis 638R genome.	NC_016776	0	0	0	1
BAFR001.B.00004.C001	Bacteroides fragilis strain BOB25	NZ_CP011073	0	0	0	0
BAFR001.B.00005.C001	Bacteroides fragilis genome assembly BFBE1.1	NZ_LN877293	0	0	0	1
BAFR001.B.00006.C001	Bacteroides fragilis strain S14	NZ_CP012706	0	0	0	1
BAGI001.B.00001.C001	Bacillus gibsonii strain FJAT-10019	NZ_CP017070	1	0	0	0
BAGL001.B.00001.C001	Bacillus glycinifermentans isolate BGLY genome assembly	NZ_LT603683	1	0	0	0
BAGR001.B.00001.C001	Bartonella grahamii as4aup	NC_012846	0	0	0	0
BAHA001.B.00001.C001	Bacillus halodurans C-125 DNA	NC_002570	1	0	0	0
BAHE001.B.00001.C001	Bacteroides helcogenes P 36-108	NC_014933	0	0	0	0
BAHE002.B.00001.C001	Bartonella henselae strain Houston-1	NC_005956	0	0	0	0
BAHE002.B.00002.C001	Bartonella henselae complete genome	NZ_HG969191	0	0	0	0
BAHE002.B.00003.C001	Bartonella henselae	NZ_HG965802	0	0	0	0
BAHE002.B.00004.C001	Bartonella henselae genome assembly Bartonella henselae MVT02	NZ_LN879429	0	0	0	0
BAIN001.B.00001.C001	Bacillus infantis NRRL B-14911	NC_022524	1	0	0	0
BAL2001.B.00001.C001	Bacterium L21-Spi-D4	NZ_CP013118	0	0	0	2
BALE001.B.00001.C001	Bacillus lehensis G1	NZ_CP003923	1	0	0	0
BALI001.B.00001.C001	Bacillus licheniformis DSM 13 = ATCC 14580	NC_006322	1	0	0	0
BALI001.B.00002.C001	Bacillus licheniformis ATCC 14580	NC_006270	1	0	0	0
BALI001.B.00003.C001	Bacillus licheniformis strain HRBL-15TDI7	NZ_CP014781	1	0	0	0
BALI001.B.00004.C001	Bacillus licheniformis strain BL1202	NZ_CP017247	1	0	0	0
BAME001.B.00001.C001	Bacillus megaterium DSM319	NC_014103	1	0	0	0
BAME001.B.00002.C001	Bacillus megaterium QM B1551	NC_014019	1	0	0	0
BAME001.B.00003.C001	Bacillus megaterium WSH-002	NC_017138	1	0	0	0
BAME001.B.00004.C001	Bacillus megaterium NBRC 15308 = ATCC 14581	NZ_CP009920	1	0	0	0
BAME001.B.00005.C001	Bacillus megaterium strain Q3	NZ_CP010586	1	0	0	0
BAME002.B.00001.C001	Bacillus methanolicus MGA3	NZ_CP007739	1	0	0	0
BAMU001.B.00001.C001	Bacillus muralis strain G25-68	NZ_CP017080	1	0	0	0
BAMY001.B.00001.C001	Bacillus mycoides strain 219298	NZ_CP007626	0	0	0	0
BAMY001.B.00002.C001	Bacillus mycoides strain ATCC 6462	NZ_CP009692	0	0	0	0
BAOC001.B.00001.C001	Bacillus oceanisediminis 2691	NZ_CP015506	1	0	0	0
BAOV001.B.00001.C001	Bacteroides ovatus strain ATCC 8483	NZ_CP012938	0	0	0	0
BAOV001.B.00002.C001	Bacteroides ovatus V975 genome assembly	NZ_LT622246	0	0	0	0
BAPA001.B.00001.C001	Bacillus licheniformis 9945A	NC_021362	1	0	0	0
BAPA001.B.00002.C001	Bacillus licheniformis strain BL-09	NZ_CP010524	1	0	0	0
BAPS001.B.00001.C001	Basilea psittacipulmonis DSM 24701	NZ_CP009238	0	0	0	0
BAPS002.B.00001.C001	Bacillus pseudofirmus OF4	NC_013791	1	0	0	0
BAPU001.B.00001.C001	Bacillus pumilus SAFR-032	NC_009848	1	0	0	0
BAPU001.B.00002.C001	Bacillus pumilus strain MTCC B6033	NZ_CP007436	1	0	0	0
BAPU001.B.00003.C001	Bacillus pumilus strain W3	NZ_CP011150	1	0	0	0
BAPU001.B.00004.C001	Bacillus pumilus strain GR-8	NZ_CP009108	1	0	0	0
BAPU001.B.00005.C001	Bacillus pumilus strain NJ-M2	NZ_CP012329	1	0	0	0
BAPU001.B.00006.C001	Bacillus pumilus strain NJ-V2	NZ_CP012482	1	0	0	0
BAPU001.B.00007.C001	Bacillus pumilus DNA	NZ_AP014928	1	0	0	0
BAPU001.B.00008.C001	Bacillus pumilus strain SH-B11	NZ_CP010997	1	0	0	0
BAPU001.B.00009.C001	Bacillus pumilus strain SH-B9	NZ_CP011007	1	0	0	0
BAPU001.B.00010.C001	Bacillus pumilus strain NJ-V	NZ_CP012330	1	0	0	0
BAPU001.B.00011.C001	Bacillus pumilus strain PDSLzg-1	NZ_CP016784	1	0	0	0
BAQU001.B.00001.C001	Bartonella quintana str. Toulouse	NC_005955	0	0	0	0
BAQU001.B.00002.C001	Bartonella quintana RM-11	NC_018533	0	0	0	0
BASA001.B.00001.C001	Bacteroides salanitronis DSM 18170	NC_015164	0	0	0	0
BASE001.B.00001.C001	Bacillus selenitireducens MLS10	NC_014219	0	0	0	0
BASI001.B.00001.C001	Bacillus simplex strain SH-B26	NZ_CP011008	1	0	0	0
BASM001.B.00001.C001	Bacillus smithii strain DSM 4216	NZ_CP012024	1	0	0	0
BASP001.B.00001.C001	Bacillus sp. JS	NC_017743	1	0	0	0
BASP002.B.00001.C001	Bacillus sp. genome assembly BS34ACh	NZ_LN680001	1	0	0	0
BASP003.B.00001.C001	Bacillus sp. Pc3	NZ_CP010406	1	0	0	0
BASP004.B.00001.C001	Bacillus sp. X1(2014)	NZ_CP008855	1	0	0	0
BASP005.B.00001.C001	Bacillus sp. BH072	NZ_CP009938	1	0	0	0
BASP006.B.00001.C001	Bacillus sp. YP1	NZ_CP010014	1	0	0	0
BASP007.B.00001.C001	Bacillus sp. LM 4-2	NZ_CP011101	1	0	0	0
BASP008.B.00001.C001	Bacillus sp. SDLI1	NZ_CP013950	1	0	0	0
BASP009.B.00001.C001	Bacteroides sp. I48	NZ_CP015401	0	0	0	0
BASP010.B.00001.C001	Bacillus sp. IHB B 7164	NZ_CP015226	1	0	0	0
BASP011.B.00001.C001	Bacillus sp. FJAT-14266	NZ_CP017072	1	0	0	0
BASP012.B.00001.C001	Bacillus sp. ABP14	NZ_CP017016	1	0	0	0
BASP013.B.00001.C001	Bacillus sp. 1NLA3E	NC_021171	1	0	0	0
BASP014.B.00001.C001	Bacillus sp. WP8	NZ_CP010075	1	0	0	0
BASP015.B.00001.C001	Bacillus sp. OxB-1 DNA	NZ_AP013294	1	0	0	0
BASU001.B.00001.C001	Bacillus subtilis subsp. subtilis str. 168 chromosome	NC_000964	1	0	0	0
BASU001.B.00002.C001	Bacillus subtilis subsp. spizizenii str. W23	NC_014479	1	0	0	0
BASU001.B.00003.C001	Bacillus subtilis BSn5	NC_014976	1	0	0	0
BASU001.B.00004.C001	Bacillus subtilis subsp. natto BEST195 DNA	NC_017196	1	0	0	0
BASU001.B.00005.C001	Bacillus subtilis subsp. spizizenii TU-B-10	NC_016047	1	0	0	0
BASU001.B.00006.C001	Bacillus subtilis subsp. subtilis RO-NN-1	NC_017195	1	0	0	0
BASU001.B.00007.C001	Bacillus subtilis QB928	NC_018520	1	0	0	0
BASU001.B.00008.C001	Bacillus subtilis subsp. subtilis str. BSP1	NC_019896	1	0	0	0
BASU001.B.00009.C001	Bacillus subtilis XF-1	NC_020244	1	0	0	0
BASU001.B.00010.C001	Bacillus subtilis subsp. subtilis 6051-HGW	NC_020507	1	0	0	0
BASU001.B.00011.C001	Bacillus subtilis subsp. subtilis str. BAB-1	NC_020832	1	0	0	0
BASU001.B.00012.C001	Bacillus subtilis PY79	NC_022898	1	0	0	0
BASU001.B.00013.C001	Bacillus subtilis BEST7003 DNA	NZ_AP012496	1	0	0	0
BASU001.B.00014.C001	Bacillus subtilis subsp. subtilis str. JH642 substr. AG174	NZ_CP007800	1	0	0	0
BASU001.B.00015.C001	Bacillus subtilis subsp. subtilis str. AG1839	NZ_CP008698	1	0	0	0
BASU001.B.00016.C001	Bacillus subtilis subsp. subtilis str. OH 131.1	NZ_CP007409	1	0	0	0
BASU001.B.00017.C001	Bacillus subtilis TOA	NZ_CP005997	1	0	0	0
BASU001.B.00018.C001	Bacillus subtilis strain ATCC 13952	NZ_CP009748	1	0	0	0
BASU001.B.00019.C001	Bacillus subtilis strain ATCC 19217	NZ_CP009749	1	0	0	0
BASU001.B.00020.C001	Bacillus subtilis strain Bs-916	NZ_CP009611	1	0	0	0
BASU001.B.00021.C001	Bacillus subtilis strain SG6	NZ_CP009796	1	0	0	0
BASU001.B.00022.C001	Bacillus subtilis subsp. subtilis str. 168	NZ_CP010052	1	0	0	0
BASU001.B.00023.C001	Bacillus subtilis strain PS832	NZ_CP010053	1	0	0	0
BASU001.B.00024.C001	Bacillus subtilis subsp. spizizenii strain NRS 231	NZ_CP010434	1	0	0	0
BASU001.B.00025.C001	Bacillus subtilis subsp. subtilis strain 3NA	NZ_CP010314	1	0	0	0
BASU001.B.00026.C001	Bacillus subtilis genome assembly BS49Ch	NZ_LN649259	1	0	0	0
BASU001.B.00027.C001	Bacillus subtilis strain T30	NZ_CP011051	1	0	0	0
BASU001.B.00028.C001	Bacillus subtilis KCTC 1028	NZ_CP011115	1	0	0	0
BASU001.B.00029.C001	Bacillus subtilis HJ5	NZ_CP007173	1	0	0	0
BASU001.B.00030.C001	Bacillus subtilis strain UD1022	NZ_CP011534	1	0	0	0
BASU001.B.00031.C001	Bacillus subtilis strain TO-A JPC	NZ_CP011882	1	0	0	0
BASU001.B.00032.C001	Bacillus subtilis subsp. subtilis strain BSD-2	NZ_CP013654	1	0	0	0
BASU001.B.00033.C001	Bacillus subtilis subsp. inaquosorum strain DE111	NZ_CP013984	1	0	0	0
BASU001.B.00034.C001	Bacillus subtilis subsp. subtilis strain CU1050	NZ_CP014166	1	0	0	0
BASU001.B.00035.C001	Bacillus subtilis subsp. natto strain CGMCC 2108.	NZ_CP014471	1	0	0	0
BASU001.B.00036.C001	Bacillus subtilis subsp. subtilis strain D12-5	NZ_CP014858	1	0	0	0
BASU001.B.00037.C001	Bacillus subtilis subsp. globigii strain ATCC 49760	NZ_CP014840	1	0	0	0
BASU001.B.00038.C001	Bacillus subtilis strain SZMC 6179J	NZ_CP015004	1	0	0	0
BASU001.B.00039.C001	Bacillus subtilis subsp. subtilis strain delta6	NZ_CP015975	1	0	0	0
BASU001.B.00040.C001	Bacillus subtilis subsp. subtilis strain KCTC 3135	NZ_CP015375	1	0	0	0
BASU001.B.00041.C001	Bacillus subtilis subsp. subtilis strain 168G	NZ_CP016852	1	0	0	0
BASU001.B.00042.C001	Bacillus subtilis strain HJ0-6	NZ_CP016894	1	0	0	0
BASU001.B.00043.C001	Bacillus subtilis strain BS16045	NZ_CP017112	1	0	0	0
BASU001.B.00044.C001	Bacillus subtilis strain BS38	NZ_CP017314	1	0	0	0
BASU001.B.00045.C001	Bacillus subtilis strain HRBS-10TDI13	NZ_CP015222	1	0	0	0
BASU001.B.00046.C001	Bacillus subtilis strain VV2	NZ_CP017676	1	0	0	0
BATH001.B.00001.C001	Bacillus thuringiensis serovar konkukian str. 97-27 chromosome	NC_005957	1	0	0	0
BATH001.B.00002.C001	Bacillus thuringiensis str. Al Hakam	NC_008600	1	0	0	0
BATH001.B.00003.C001	Bacillus thuringiensis BMB171	NC_014171	1	0	0	0
BATH001.B.00005.C001	Bacillus thuringiensis serovar chinensis CT-43	NC_017208	1	0	0	0
BATH001.B.00005.P002	Bacillus thuringiensis serovar chinensis CT-43	NC_017203	0	0	0	0
BATH001.B.00006.C001	Bacillus thuringiensis HD-771	NC_018500	1	0	0	0
BATH001.B.00007.C001	Bacillus thuringiensis HD-789	NC_018508	1	0	0	0
BATH001.B.00007.P003	Bacillus thuringiensis HD-789	NC_018509	0	0	0	0
BATH001.B.00008.C001	Bacillus thuringiensis MC28	NC_018693	0	0	0	0
BATH001.B.00008.P003	Bacillus thuringiensis MC28	NC_018688	0	0	0	0
BATH001.B.00009.C001	Bacillus thuringiensis Bt407	NC_018877	1	0	0	0
BATH001.B.00009.P002	Bacillus thuringiensis Bt407	NC_018878	0	0	0	0
BATH001.B.00010.C001	Bacillus thuringiensis serovar kurstaki str. HD73	NC_020238	1	0	0	0
BATH001.B.00011.C001	Bacillus thuringiensis serovar thuringiensis str. IS5056	NC_020376	1	0	0	0
BATH001.B.00011.P003	Bacillus thuringiensis serovar thuringiensis str. IS5056	NC_020384	0	0	0	0
BATH001.B.00012.C001	Bacillus thuringiensis YBT-1518	NC_022873	1	0	0	0
BATH001.B.00013.C001	Bacillus thuringiensis serovar kurstaki str. YBT-1520	NZ_CP004858	1	0	0	0
BATH001.B.00013.P003	Bacillus thuringiensis serovar kurstaki str. YBT-1520	NZ_CP004861	0	0	0	0
BATH001.B.00014.C001	Bacillus thuringiensis serovar kurstaki str. HD-1	NZ_CP004870	1	0	0	0
BATH001.B.00014.P003	Bacillus thuringiensis serovar kurstaki str. HD-1	NZ_CP004876	0	0	0	0
BATH001.B.00015.C001	Bacillus thuringiensis serovar kurstaki str. YBT-1520	NZ_CP007607	1	0	0	0
BATH001.B.00015.P003	Bacillus thuringiensis serovar kurstaki str. YBT-1520	NZ_CP007615	0	0	0	0
BATH001.B.00016.C001	Bacillus thuringiensis serovar galleriae strain HD-29	NZ_CP010089	1	0	0	0
BATH001.B.00016.P003	Bacillus thuringiensis serovar galleriae strain HD-29	NZ_CP010091	0	0	0	0
BATH001.B.00017.C001	Bacillus thuringiensis strain HD1011	NZ_CP009335	1	0	0	0
BATH001.B.00018.C001	Bacillus thuringiensis strain HD571	NZ_CP009600	1	0	0	0
BATH001.B.00019.C001	Bacillus thuringiensis strain Al Hakam	NZ_CP009651	0	0	0	0
BATH001.B.00020.C001	Bacillus thuringiensis strain HD682	NZ_CP009720	1	0	0	0
BATH001.B.00021.C001	Bacillus thuringiensis strain 97-27	NZ_CP010088	1	0	0	0
BATH001.B.00022.C001	Bacillus thuringiensis HD1002	NZ_CP009351	1	0	0	0
BATH001.B.00022.P004	Bacillus thuringiensis HD1002	NZ_CP009347	0	0	0	0
BATH001.B.00023.C001	Bacillus thuringiensis serovar morrisoni strain BGSC 4AA1	NZ_CP010577	1	0	0	0
BATH001.B.00024.C001	Bacillus thuringiensis strain YC-10	NZ_CP011349	1	0	0	0
BATH001.B.00024.P002	Bacillus thuringiensis strain YC-10	NZ_CP011350	0	0	0	0
BATH001.B.00025.C001	Bacillus thuringiensis strain HS18-1	NZ_CP012099	0	0	0	0
BATH001.B.00025.P004	Bacillus thuringiensis strain HS18-1	NZ_CP012103	0	0	0	0
BATH001.B.00026.C001	Bacillus thuringiensis serovar indiana strain HD521	NZ_CP010106	1	0	0	0
BATH001.B.00026.P003	Bacillus thuringiensis serovar indiana strain HD521	NZ_CP010111	0	0	0	0
BATH001.B.00027.C001	Bacillus thuringiensis strain YWC2-8	NZ_CP013055	1	0	0	0
BATH001.B.00027.P002	Bacillus thuringiensis strain YWC2-8	NZ_CP013056	0	0	0	0
BATH001.B.00029.C001	Bacillus thuringiensis serovar tolworthi DNA	NZ_AP014864	1	0	0	0
BATH001.B.00029.P002	Bacillus thuringiensis serovar tolworthi DNA	NZ_AP014865	0	0	0	0
BATH001.B.00029.P003	Bacillus thuringiensis serovar tolworthi DNA	NZ_AP014866	0	0	0	0
BATH001.B.00030.C001	Bacillus thuringiensis strain Bt185	NZ_CP014282	1	0	0	0
BATH001.B.00030.P003	Bacillus thuringiensis strain Bt185	NZ_CP014284	0	0	0	0
BATH001.B.00031.C001	Bacillus thuringiensis strain HD12	NZ_CP014847	1	0	0	0
BATH001.B.00032.C001	Bacillus thuringiensis strain Bc601	NZ_CP015150	1	0	0	0
BATH001.B.00032.P002	Bacillus thuringiensis strain Bc601	NZ_CP015152	0	0	0	0
BATH001.B.00033.C001	Bacillus thuringiensis serovar alesti strain BGSC 4C1	NZ_CP015176	1	0	0	0
BATH001.B.00034.C001	Bacillus thuringiensis strain MYBT18246	NZ_CP015350	1	0	0	0
BATH001.B.00035.C001	Bacillus thuringiensis strain KNU-07	NZ_CP016588	1	0	0	0
BATH002.B.00001.C001	Bacteroides thetaiotaomicron VPI-5482 chromosome	NC_004663	0	0	0	0
BATR001.B.00002.C001	Bartonella tribocorum main chromosome complete genome	NZ_HG969192	0	0	0	0
BAVE001.B.00001.C001	Bacillus amyloliquefaciens subsp. plantarum str. FZB42	NC_009725	1	0	0	0
BAVE001.B.00002.C001	Bacillus amyloliquefaciens subsp. plantarum CAU B946 complete genome.	NC_016784	1	0	0	0
BAVE001.B.00003.C001	Bacillus amyloliquefaciens subsp. plantarum YAU B9601-Y2 complete genome.	NC_017061	1	0	0	0
BAVE001.B.00004.C001	Bacillus methylotrophicus AS43.3	NC_019842	1	0	0	0
BAVE001.B.00005.C001	Bacillus amyloliquefaciens subsp. plantarum UCMB5036 complete genome.	NC_020410	1	0	0	0
BAVE001.B.00006.C001	Bacillus amyloliquefaciens subsp. plantarum UCMB5033	NC_022075	1	0	0	0
BAVE001.B.00007.C001	Bacillus amyloliquefaciens subsp. plantarum UCMB5113	NC_022081	1	0	0	0
BAVE001.B.00008.C001	Bacillus amyloliquefaciens subsp. plantarum NAU-B3	NC_022530	1	0	0	0
BAVE001.B.00009.C001	Bacillus amyloliquefaciens subsp. plantarum TrigoCor1448	NZ_CP007244	1	0	0	0
BAVE001.B.00010.C001	Bacillus velezensis SQR9	NZ_CP006890	1	0	0	0
BAVE001.B.00011.C001	Bacillus methylotrophicus strain JS25R	NZ_CP009679	1	0	0	0
BAVE001.B.00012.C001	Bacillus velezensis NJN-6	NZ_CP007165	1	0	0	0
BAVE001.B.00013.C001	Bacillus methylotrophicus strain JJ-D34	NZ_CP011346	1	0	0	0
BAVE001.B.00014.C001	Bacillus methylotrophicus strain YJ11-1-4	NZ_CP011347	1	0	0	0
BAVE001.B.00015.C001	Bacillus amyloliquefaciens strain G341	NZ_CP011686	1	0	0	0
BAVE001.B.00016.C001	Bacillus methylotrophicus strain B25 genome assembly	NZ_LN999829	1	0	0	0
BAVE001.B.00017.C001	Bacillus velezensis strain CC09	NZ_CP015443	1	0	0	0
BAVE001.B.00018.C001	Bacillus velezensis strain S3-1	NZ_CP016371	1	0	0	0
BAVE001.B.00019.C001	Bacillus velezensis strain LS69	NZ_CP015911	1	0	0	0
BAVE001.B.00020.C001	Bacillus velezensis strain M75	NZ_CP016395	1	0	0	0
BAVE001.B.00021.C001	Bacillus velezensis strain D2-2	NZ_CP014990	1	0	0	0
BAVE001.B.00022.C001	Bacillus velezensis strain 9912D	NZ_CP017775	1	0	0	0
BAVI002.B.00001.C001	Barnesiella viscericola DSM 18177	NZ_CP007034	0	0	0	1
BAVU001.B.00001.C001	Bacteroides vulgatus ATCC 8482	NC_009614	0	0	0	0
BAWE001.B.00001.C001	Bacillus weihenstephanensis KBAB4	NC_010184	0	0	0	0
BAWE001.B.00002.C001	Bacillus weihenstephanensis strain WSBC 10204	NZ_CP009746	0	0	0	0
BAXI001.B.00001.C001	Bacillus xiamenensis strain VV3	NZ_CP017786	1	0	0	0
BDBA001.B.00001.C001	Bdellovibrio bacteriovorus complete genome	NC_005363	1	0	0	0
BDBA001.B.00002.C001	Bdellovibrio bacteriovorus str. Tiberius	NC_019567	1	0	0	0
BDBA001.B.00003.C001	Bdellovibrio bacteriovorus W	NZ_CP002190	1	0	0	0
BDBA001.B.00004.C001	Bdellovibrio bacteriovorus strain 109J	NZ_CP007656	1	0	0	0
BDEX001.B.00001.C001	Bdellovibrio exovorus JSS	NC_020813	0	0	0	1
BEBA001.B.00001.C001	Belliella baltica DSM 15883	NC_018010	0	0	0	1
BEIN001.B.00001.C001	Beijerinckia indica subsp. indica ATCC 9039	NC_010581	1	0	0	0
BELE001.B.00001.C001	Beggiatoa leptomitiformis strain D-402	NZ_CP012373	0	0	0	0
BEPR001.B.00001.C001	Beta proteobacterium CB	NC_020417	0	0	0	0
BIAC001.B.00001.C001	Bifidobacterium actinocoloniiforme DSM 22766	NZ_CP011786	0	0	0	0
BIAD001.B.00001.C001	Bifidobacterium adolescentis ATCC 15703 DNA	NC_008618	0	0	0	0
BIAD001.B.00002.C001	Bifidobacterium adolescentis strain 22L	NZ_CP007443	0	0	0	0
BIAN001.B.00001.C001	Bifidobacterium angulatum strain GT102	NZ_CP014241	0	0	0	0
BIAN001.B.00002.C001	Bifidobacterium angulatum DSM 20098 = JCM 7096 DNA	NZ_AP012322	0	0	0	0
BIAN002.B.00001.C001	Bifidobacterium animalis subsp. lactis AD011	NC_011835	0	0	0	0
BIAN002.B.00002.C001	Bifidobacterium animalis subsp. lactis Bl-04	NC_012814	0	0	0	0
BIAN002.B.00003.C001	Bifidobacterium animalis subsp. lactis DSM 10140	NC_012815	0	0	0	0
BIAN002.B.00004.C001	Bifidobacterium animalis subsp. lactis BB-12	NC_017214	0	0	0	0
BIAN002.B.00005.C001	Bifidobacterium animalis subsp. lactis V9	NC_017217	0	0	0	0
BIAN002.B.00006.C001	Bifidobacterium animalis subsp. lactis CNCM I-2494	NC_017215	0	0	0	0
BIAN002.B.00007.C001	Bifidobacterium animalis subsp. lactis BLC1	NC_017216	0	0	0	0
BIAN002.B.00008.C001	Bifidobacterium animalis subsp. animalis ATCC 25527	NC_017834	0	0	0	0
BIAN002.B.00009.C001	Bifidobacterium animalis subsp. lactis B420	NC_017866	0	0	0	0
BIAN002.B.00010.C001	Bifidobacterium animalis subsp. lactis Bi-07	NC_017867	0	0	0	0
BIAN002.B.00011.C001	Bifidobacterium animalis subsp. lactis Bl12	NC_021593	0	0	0	0
BIAN002.B.00012.C001	Bifidobacterium animalis subsp. lactis ATCC 27673	NC_022523	0	0	0	0
BIAN002.B.00013.C001	Bifidobacterium animalis strain RH	NZ_CP007755	0	0	0	0
BIAN002.B.00015.C001	Bifidobacterium animalis strain A6	NZ_CP010433	0	0	0	0
BIAN002.B.00016.C001	Bifidobacterium animalis subsp. lactis strain BF052	NZ_CP009045	0	0	0	0
BIAN002.B.00017.C001	Bifidobacterium animalis subsp. animalis strain YL2	NZ_CP015407	0	0	0	0
BIAS001.B.00001.C001	Bifidobacterium asteroides PRL2011	NC_018720	0	0	0	0
BIBR001.B.00001.C001	Bifidobacterium breve ACS-071-V-Sch8b	NC_017218	0	0	0	0
BIBR001.B.00002.C001	Bifidobacterium breve UCC2003	NC_020517	0	0	0	0
BIBR001.B.00004.C001	Bifidobacterium breve JCM 7017	NZ_CP006712	0	0	0	0
BIBR001.B.00006.C001	Bifidobacterium breve NCFB 2258	NZ_CP006714	0	0	0	0
BIBR001.B.00008.C001	Bifidobacterium breve S27	NZ_CP006716	0	0	0	0
BICA001.B.00001.C001	Bifidobacterium catenulatum DSM 16992 = JCM 1194 = LMG 11043 DNA	NZ_AP012325	0	0	0	0
BICO001.B.00001.C001	Bifidobacterium coryneforme strain LMG18911	NZ_CP007287	0	0	0	0
BIDE001.B.00001.C001	Bifidobacterium dentium Bd1	NC_013714	0	0	0	0
BIDE001.B.00002.C001	Bifidobacterium dentium JCM 1195 = DSM 20436 DNA	NZ_AP012326	0	0	0	0
BIIN001.B.00001.C001	Bifidobacterium indicum LMG 11587 = DSM 20214	NZ_CP006018	0	0	0	0
BIKA001.B.00001.C001	Bifidobacterium kashiwanohense PV20-2	NZ_CP007456	0	0	0	0
BILO001.B.00002.C001	Bifidobacterium longum DJO10A	NC_010816	0	0	0	0
BILO001.B.00005.C001	Bifidobacterium longum subsp. longum BBMN68	NC_014656	0	0	0	0
BILO001.B.00008.C001	Bifidobacterium longum subsp. longum KACC 91563	NC_017221	0	0	0	0
BILO001.B.00012.C001	Bifidobacterium longum DNA	NZ_AP014658	0	0	0	0
BILO001.B.00013.C001	Bifidobacterium longum subsp. infantis strain BT1	NZ_CP010411	0	0	0	0
BILO001.B.00014.C001	Bifidobacterium longum strain BG7	NZ_CP010453	0	0	0	0
BILO001.B.00017.C001	Bifidobacterium longum strain 35624	NZ_CP013673	0	0	0	0
BIPS001.B.00001.C001	Bifidobacterium pseudolongum PV8-2	NZ_CP007457	0	0	0	0
BIPS002.B.00001.C001	Bifidobacterium pseudocatenulatum DSM 20438 = JCM 1200 = LMG 10505 DNA	NZ_AP012330	0	0	0	0
BISC001.B.00001.C001	Bifidobacterium scardovii JCM 12489 = DSM 13734 DNA	NZ_AP012331	0	0	0	0
BITH001.B.00001.C001	Bifidobacterium thermophilum RBL67	NC_020546	0	0	0	0
BITR001.B.00001.C001	Bibersteinia trehalosi USDA-ARS-USMARC-192	NC_020515	0	0	0	1
BITR001.B.00002.C001	Bibersteinia trehalosi USDA-ARS-USMARC-188	NZ_CP006954	0	0	0	1
BITR001.B.00003.C001	Bibersteinia trehalosi USDA-ARS-USMARC-189	NZ_CP006955	0	0	0	0
BITR001.B.00004.C001	Bibersteinia trehalosi USDA-ARS-USMARC-190	NZ_CP006956	0	0	0	0
BLSA001.B.00001.C001	Blastococcus saxobsidens DD2 complete genome.	NC_016943	2	0	0	0
BLSP003.B.00001.C001	Blattabacterium sp. (Cryptocercus punctulatus) str. Cpu	NC_016621	0	0	0	0
BLSP004.B.00001.C001	Blautia sp. YL58	NZ_CP015405	1	0	0	0
BLSP005.B.00001.C001	Blastomonas sp. RAC04	NZ_CP016460	1	0	0	0
BLSP005.B.00001.P005	Blastomonas sp. RAC04	NZ_CP016461	0	0	0	0
BLSP007.B.00001.C001	Blattabacterium sp. (Periplaneta americana) str. BPLAN	NC_013418	0	0	0	0
BLVI001.B.00001.C001	Blastochloris viridis strain ATCC 19567	NZ_CP012946	0	0	0	0
BLVI001.B.00002.C001	Blastochloris viridis genome assembly Blastochloris viridis genome	NZ_LN907867	0	0	0	0
BLVI001.B.00003.C001	Blastochloris viridis DNA	NZ_AP014854	0	0	0	0
BOAV001.B.00001.C001	Bordetella avium 197N complete genome.	NC_010645	0	0	0	0
BOBR001.B.00001.C001	Bordetella bronchialis strain AU3182	NZ_CP016170	1	0	0	0
BOBR001.B.00002.C001	Bordetella bronchialis strain AU17976	NZ_CP016171	1	0	0	0
BOBR002.B.00001.C001	Bordetella bronchiseptica strain RB50	NC_002927	1	0	0	0
BOBR002.B.00002.C001	Bordetella bronchiseptica MO149 complete genome.	NC_018829	1	0	0	0
BOBR002.B.00003.C001	Bordetella bronchiseptica 253	NC_019382	1	0	0	0
BOBR002.B.00004.C001	Bordetella bronchiseptica DNA	NZ_AP014582	1	0	0	0
BOBR002.B.00005.C001	Bordetella bronchiseptica strain I328	NZ_CP016431	1	0	0	0
BODU001.B.00001.C001	Borrelia duttonii Ly	NC_011229	0	0	0	0
BOFL001.B.00001.C001	Bordetella flabilis strain AU10664	NZ_CP016172	2	0	0	0
BOHE001.B.00001.C001	Borrelia hermsii CC1	NZ_CP011060	0	0	0	0
BOHE001.B.00002.C001	Borrelia hermsii HS1 isolate Browne Mountain	NZ_CP014349	0	0	0	0
BOHI001.B.00001.C001	Bordetella hinzii strain F582	NZ_CP012076	1	0	0	0
BOHI001.B.00002.C001	Bordetella hinzii strain H568	NZ_CP012077	1	0	0	0
BOHO001.B.00001.C001	Bordetella holmesii F627	NZ_CP007159	1	0	0	0
BOHO001.B.00002.C001	Bordetella holmesii H558	NZ_CP007158	1	0	0	0
BOHO001.B.00003.C001	Bordetella holmesii ATCC 51541	NZ_CP007494	1	0	0	0
BOHO001.B.00004.C001	Bordetella holmesii 44057	NZ_CP007495	1	0	0	0
BOHO001.B.00005.C001	Bordetella holmesii strain H903	NZ_CP016341	1	0	0	0
BOMI001.B.00001.C001	Borrelia miyamotoi LB-2001	NC_022079	0	0	0	0
BOMI001.B.00002.C001	Borrelia miyamotoi strain CT14D4	NZ_CP010308	0	0	0	0
BOPA001.B.00001.C001	Borrelia parkeri HR1	NZ_CP007022	0	0	0	0
BOPA002.B.00001.C001	Bordetella parapertussis strain 12822	NC_002928	1	0	0	0
BOPA002.B.00002.C001	Bordetella parapertussis Bpp5	NC_018828	0	0	0	0
BOPA002.B.00003.C001	Bordetella parapertussis strain H904	NZ_CP016342	1	0	0	0
BOPE001.B.00001.C001	Bordetella pertussis B1917	NZ_CP009751	0	0	0	0
BOPE001.B.00002.C001	Bordetella pertussis Tohama I chromosome	NC_002929	0	0	0	0
BOPE001.B.00003.C001	Bordetella pertussis CS	NC_017223	0	0	0	0
BOPE001.B.00004.C001	Bordetella pertussis 18323 complete genome.	NC_018518	0	0	0	0
BOPE001.B.00005.C001	Bordetella pertussis 137	NZ_CP010323	0	0	0	0
BOPE001.B.00006.C001	Bordetella pertussis genome assembly BPD420	NZ_LN849008	0	0	0	0
BOPE001.B.00007.C001	Bordetella pertussis strain B3629.	NZ_CP011400	0	0	0	0
BOPE001.B.00008.C001	Bordetella pertussis strain B3621.	NZ_CP011401	0	0	0	0
BOPE001.B.00009.C001	Bordetella pertussis strain B1838	NZ_CP011440	0	0	0	0
BOPE001.B.00010.C001	Bordetella pertussis strain B1865	NZ_CP011441	0	0	0	0
BOPE001.B.00011.C001	Bordetella pertussis strain B3405	NZ_CP011442	0	0	0	0
BOPE001.B.00012.C001	Bordetella pertussis strain B3582	NZ_CP011443	0	0	0	0
BOPE001.B.00013.C001	Bordetella pertussis strain B3585	NZ_CP011444	0	0	0	0
BOPE001.B.00014.C001	Bordetella pertussis strain B3640	NZ_CP011445	0	0	0	0
BOPE001.B.00015.C001	Bordetella pertussis strain B3658	NZ_CP011446	0	0	0	0
BOPE001.B.00016.C001	Bordetella pertussis strain B3913	NZ_CP011447	0	0	0	0
BOPE001.B.00017.C001	Bordetella pertussis strain B3921	NZ_CP011448	0	0	0	0
BOPE001.B.00018.C001	Bordetella pertussis strain H321	NZ_CP010965	0	0	0	0
BOPE001.B.00019.C001	Bordetella pertussis strain I979	NZ_CP010966	0	0	0	0
BOPE001.B.00020.C001	Bordetella pertussis strain H374	NZ_CP010838	0	0	0	0
BOPE001.B.00021.C001	Bordetella pertussis strain H378	NZ_CP010839	0	0	0	0
BOPE001.B.00022.C001	Bordetella pertussis strain H379	NZ_CP010840	0	0	0	0
BOPE001.B.00023.C001	Bordetella pertussis strain H380	NZ_CP010841	0	0	0	0
BOPE001.B.00024.C001	Bordetella pertussis strain H559	NZ_CP010844	0	0	0	0
BOPE001.B.00025.C001	Bordetella pertussis strain H375	NZ_CP010961	0	0	0	0
BOPE001.B.00026.C001	Bordetella pertussis strain H627	NZ_CP010962	0	0	0	0
BOPE001.B.00027.C001	Bordetella pertussis strain H489	NZ_CP010842	0	0	0	0
BOPE001.B.00028.C001	Bordetella pertussis strain H542	NZ_CP010843	0	0	0	0
BOPE001.B.00029.C001	Bordetella pertussis strain H561	NZ_CP010845	0	0	0	0
BOPE001.B.00030.C001	Bordetella pertussis strain H563	NZ_CP010846	0	0	0	0
BOPE001.B.00031.C001	Bordetella pertussis strain H622	NZ_CP010847	0	0	0	0
BOPE001.B.00032.C001	Bordetella pertussis strain C393	NZ_CP010963	0	0	0	0
BOPE001.B.00033.C001	Bordetella pertussis strain E476	NZ_CP010964	0	0	0	0
BOPE001.B.00034.C001	Bordetella pertussis strain H564	NZ_CP010249	0	0	0	0
BOPE001.B.00035.C001	Bordetella pertussis strain H788	NZ_CP010250	0	0	0	0
BOPE001.B.00036.C001	Bordetella pertussis strain I468	NZ_CP010251	0	0	0	0
BOPE001.B.00037.C001	Bordetella pertussis strain I469	NZ_CP010252	0	0	0	0
BOPE001.B.00038.C001	Bordetella pertussis strain I472	NZ_CP010253	0	0	0	0
BOPE001.B.00039.C001	Bordetella pertussis strain I476	NZ_CP010254	0	0	0	0
BOPE001.B.00040.C001	Bordetella pertussis strain I480	NZ_CP010255	0	0	0	0
BOPE001.B.00041.C001	Bordetella pertussis strain I483	NZ_CP010256	0	0	0	0
BOPE001.B.00042.C001	Bordetella pertussis strain I496	NZ_CP010257	0	0	0	0
BOPE001.B.00043.C001	Bordetella pertussis strain I498	NZ_CP010258	0	0	0	0
BOPE001.B.00044.C001	Bordetella pertussis strain I518	NZ_CP010259	0	0	0	0
BOPE001.B.00045.C001	Bordetella pertussis strain I521	NZ_CP010260	0	0	0	0
BOPE001.B.00046.C001	Bordetella pertussis strain I538	NZ_CP010261	0	0	0	0
BOPE001.B.00047.C001	Bordetella pertussis strain I539	NZ_CP010262	0	0	0	0
BOPE001.B.00048.C001	Bordetella pertussis strain I646	NZ_CP010263	0	0	0	0
BOPE001.B.00049.C001	Bordetella pertussis strain I656	NZ_CP010264	0	0	0	0
BOPE001.B.00050.C001	Bordetella pertussis strain I669	NZ_CP010265	0	0	0	0
BOPE001.B.00051.C001	Bordetella pertussis strain I707	NZ_CP010266	0	0	0	0
BOPE001.B.00052.C001	Bordetella pertussis strain I344	NZ_CP011255	0	0	0	0
BOPE001.B.00053.C001	Bordetella pertussis strain VA-190	NZ_CP015761	0	0	0	0
BOPE001.B.00054.C001	Bordetella pertussis strain VA-194	NZ_CP015759	0	0	0	0
BOPE001.B.00055.C001	Bordetella pertussis strain VA-175	NZ_CP015760	0	0	0	0
BOPE001.B.00056.C001	Bordetella pertussis strain VA-150	NZ_CP015762	0	0	0	0
BOPE001.B.00057.C001	Bordetella pertussis strain VA-52	NZ_CP015763	0	0	0	0
BOPE001.B.00059.C001	Bordetella pertussis strain VA-09	NZ_CP015765	0	0	0	0
BOPE001.B.00060.C001	Bordetella pertussis strain VA-15	NZ_CP015766	0	0	0	0
BOPE001.B.00061.C001	Bordetella pertussis strain VA-18	NZ_CP015767	0	0	0	0
BOPE001.B.00062.C001	Bordetella pertussis strain VA-62	NZ_CP015768	0	0	0	0
BOPE001.B.00063.C001	Bordetella pertussis strain VA-145	NZ_CP015769	0	0	0	0
BOPE001.B.00064.C001	Bordetella pertussis strain VA-010	NZ_CP015770	0	0	0	0
BOPE001.B.00065.C001	Bordetella pertussis strain VA-UT25Sm1	NZ_CP015771	0	0	0	0
BOPE001.B.00066.C001	Bordetella pertussis strain B203	NZ_CP012128	0	0	0	0
BOPE001.B.00067.C001	Bordetella pertussis strain B202	NZ_CP016338	0	0	0	0
BOPE001.B.00068.C001	Bordetella pertussis strain J445	NZ_CP017402	0	0	0	0
BOPE001.B.00070.C001	Bordetella pertussis strain J447	NZ_CP017404	0	0	0	0
BOPE001.B.00071.C001	Bordetella pertussis strain J448	NZ_CP017405	0	0	0	0
BOPE002.B.00001.C001	Bordetella petrii strain DSM 12804	NC_010170	1	0	0	0
BOPS001.B.00001.C001	Bordetella pseudohinzii strain HI4681	NZ_CP016440	0	0	0	1
BORE001.B.00001.C001	Borrelia recurrentis A1	NC_011244	0	0	0	0
BOSP001.B.00001.C001	Bordetella sp. H567	NZ_CP012334	1	0	0	0
BOSP002.B.00001.C001	Bosea sp. PAMC 26642	NZ_CP014301	2	0	0	0
BOSP003.B.00001.C001	Bosea sp. RAC05	NZ_CP016464	0	0	0	0
BOSP003.B.00001.P002	Bosea sp. RAC05	NZ_CP016463	0	0	0	0
BOTR001.B.00001.C001	Bordetella trematum strain H044680328 genome assembly	NZ_LT546645	0	0	0	0
BOTU001.B.00001.C001	Borrelia turicatae 91E135	NC_008710	0	0	0	0
BOVA001.B.00001.C001	Bosea vaviloviae strain Vaf18	NZ_CP017147	1	0	0	0
BRAB001.B.00001.C001	Brucella abortus biovar 1 str. 9-941 chromosome I	NC_006932	0	0	0	0
BRAB001.B.00001.C002	Brucella abortus biovar 1 str. 9-941 chromosome I	NC_006933	0	0	0	0
BRAB001.B.00002.C001	Brucella abortus S19 chromosome 1	NC_010742	0	0	0	0
BRAB001.B.00002.C002	Brucella abortus S19 chromosome 1	NC_010740	0	0	0	0
BRAB001.B.00003.C001	Brucella melitensis biovar Abortus 2308 chromosome I	NC_007618	0	0	0	0
BRAB001.B.00003.C002	Brucella melitensis biovar Abortus 2308 chromosome I	NC_007624	0	0	0	0
BRAB001.B.00004.C001	Brucella abortus A13334 chromosome 1	NC_016795	0	0	0	0
BRAB001.B.00004.C002	Brucella abortus A13334 chromosome 1	NC_016777	0	0	0	0
BRAB001.B.00005.C001	Brucella abortus strain BDW chromosome 1	NZ_CP007681	0	0	0	0
BRAB001.B.00005.C002	Brucella abortus strain BDW chromosome 1	NZ_CP007680	0	0	0	0
BRAB001.B.00006.C001	Brucella abortus strain BER chromosome 1	NZ_CP007682	0	0	0	0
BRAB001.B.00006.C002	Brucella abortus strain BER chromosome 1	NZ_CP007683	0	0	0	0
BRAB001.B.00007.C001	Brucella abortus strain NCTC 10505 chromosome 1 sequence.	NZ_CP007700	0	0	0	0
BRAB001.B.00007.C002	Brucella abortus strain NCTC 10505 chromosome 1 sequence.	NZ_CP007701	0	0	0	0
BRAB001.B.00008.C001	Brucella abortus bv. 9 str. C68 chromosome 1	NZ_CP007705	0	0	0	0
BRAB001.B.00008.C002	Brucella abortus bv. 9 str. C68 chromosome 1	NZ_CP007706	0	0	0	0
BRAB001.B.00009.C001	Brucella abortus bv. 6 str. 870 chromosome 1	NZ_CP007709	0	0	0	0
BRAB001.B.00009.C002	Brucella abortus bv. 6 str. 870 chromosome 1	NZ_CP007710	0	0	0	0
BRAB001.B.00010.C001	Brucella abortus strain 63 75 chromosome 1	NZ_CP007663	0	0	0	0
BRAB001.B.00010.C002	Brucella abortus strain 63 75 chromosome 1	NZ_CP007662	0	0	0	0
BRAB001.B.00011.C001	Brucella abortus strain BFY chromosome 1	NZ_CP007738	0	0	0	0
BRAB001.B.00011.C002	Brucella abortus strain BFY chromosome 1	NZ_CP007737	0	0	0	0
BRAB001.B.00012.C001	Brucella abortus bv. 2 str. 86/8/59 chromosome 1	NZ_CP007765	0	0	0	0
BRAB001.B.00012.C002	Brucella abortus bv. 2 str. 86/8/59 chromosome 1	NZ_CP007764	0	0	0	0
BRAB001.B.00013.C001	Brucella abortus strain BAB8416 chromosome 1	NZ_CP008774	0	0	0	0
BRAB001.B.00013.C002	Brucella abortus strain BAB8416 chromosome 1	NZ_CP008775	0	0	0	0
BRAB001.B.00014.C001	Brucella abortus 104M chromosome 1	NZ_CP009625	0	0	0	0
BRAB001.B.00014.C002	Brucella abortus 104M chromosome 1	NZ_CP009626	0	0	0	0
BRBR001.B.00001.C001	Brevibacillus brevis NBRC 100599 DNA	NC_012491	1	0	0	0
BRCA001.B.00001.C001	Brucella canis ATCC 23365 chromosome I	NC_010103	0	0	0	0
BRCA001.B.00001.C002	Brucella canis ATCC 23365 chromosome I	NC_010104	0	0	0	0
BRCA001.B.00002.C001	Brucella canis HSK A52141 chromosome 1	NC_016778	0	0	0	0
BRCA001.B.00002.C002	Brucella canis HSK A52141 chromosome 1	NC_016796	0	0	0	0
BRCA001.B.00003.C001	Brucella canis strain SVA13 chromosome 1	NZ_CP007629	0	0	0	0
BRCA001.B.00003.C002	Brucella canis strain SVA13 chromosome 1	NZ_CP007630	0	0	0	0
BRCA001.B.00004.C001	Brucella canis strain RM6/66 chromosome 1	NZ_CP007758	0	0	0	0
BRCA001.B.00004.C002	Brucella canis strain RM6/66 chromosome 1	NZ_CP007759	0	0	0	0
BRCA001.B.00005.C001	Brucella canis strain 2009004498 chromosome 1	NZ_CP016973	0	0	0	0
BRCA001.B.00005.C002	Brucella canis strain 2009004498 chromosome 1	NZ_CP016974	0	0	0	0
BRCA001.B.00006.C001	Brucella canis strain 2010009751 chromosome 1	NZ_CP016977	0	0	0	0
BRCA001.B.00006.C002	Brucella canis strain 2010009751 chromosome 1	NZ_CP016978	0	0	0	0
BRCE001.B.00001.C001	Brucella ceti TE10759-12 chromosome 1	NC_022905	0	0	0	0
BRCE001.B.00001.C002	Brucella ceti TE10759-12 chromosome 1	NC_022906	0	0	0	0
BRDI001.B.00001.C001	Bradyrhizobium japonicum USDA 110 chromosome	NC_004463	4	0	0	0
BRDI001.B.00002.C001	Bradyrhizobium diazoefficiens DNA	NZ_AP014685	3	0	0	0
BRDI001.B.00003.C001	Bradyrhizobium diazoefficiens USDA 110	NZ_CP011360	4	0	0	0
BRFA001.B.00001.C001	Brachybacterium faecium DSM 4810 chromosome	NC_013172	1	0	0	0
BRFL001.B.00001.C001	Brevibacterium flavum strain ATCC 15168	NZ_CP011309	0	0	0	0
BRHY001.B.00001.C001	Brachyspira hyodysenteriae WA1	NC_012225	0	0	0	0
BRHY001.B.00002.C001	Brachyspira hyodysenteriae ATCC 27164	NZ_CP015910	0	0	0	0
BRIC001.B.00001.C001	Bradyrhizobium icense strain LMTR 13	NZ_CP016428	3	0	0	0
BRIN001.B.00001.C001	Brachyspira intermedia PWS/A	NC_017243	0	0	0	0
BRJA001.B.00001.C001	Bradyrhizobium japonicum USDA 6 DNA	NC_017249	4	0	0	0
BRJA001.B.00002.C001	Bradyrhizobium japonicum strain E109	NZ_CP010313	4	0	0	0
BRLA001.B.00001.C001	Brevibacillus laterosporus LMG 15441	NZ_CP007806	1	0	0	0
BRLI001.B.00001.C001	Brevibacterium linens strain BS258	NZ_CP014869	1	0	0	0
BRLI001.B.00002.C001	Brevibacterium linens strain SMQ-1335	NZ_CP017150	1	0	0	0
BRME001.B.00001.C001	Brucella melitensis bv. 1 str. 16M chromosome I	NC_003317	0	0	0	0
BRME001.B.00001.C002	Brucella melitensis bv. 1 str. 16M chromosome I	NC_003318	0	0	0	0
BRME001.B.00002.C001	Brucella melitensis ATCC 23457 chromosome I	NC_012441	0	0	0	0
BRME001.B.00002.C002	Brucella melitensis ATCC 23457 chromosome I	NC_012442	0	0	0	0
BRME001.B.00003.C001	Brucella melitensis M28 chromosome 1	NC_017244	0	0	0	0
BRME001.B.00003.C002	Brucella melitensis M28 chromosome 1	NC_017245	0	0	0	0
BRME001.B.00004.C001	Brucella melitensis M5-90 chromosome I	NC_017246	0	0	0	0
BRME001.B.00004.C002	Brucella melitensis M5-90 chromosome I	NC_017247	0	0	0	0
BRME001.B.00005.C001	Brucella melitensis NI chromosome I	NC_017248	0	0	0	0
BRME001.B.00005.C002	Brucella melitensis NI chromosome I	NC_017283	0	0	0	0
BRME001.B.00006.C001	Brucella melitensis bv. 3 str. Ether chromosome 1	NZ_CP007760	0	0	0	0
BRME001.B.00006.C002	Brucella melitensis bv. 3 str. Ether chromosome 1	NZ_CP007761	0	0	0	0
BRME001.B.00007.C001	Brucella melitensis bv. 1 str. 16M chromosome 1	NZ_CP007763	0	0	0	0
BRME001.B.00007.C002	Brucella melitensis bv. 1 str. 16M chromosome 1	NZ_CP007762	0	0	0	0
BRME001.B.00008.C001	Brucella melitensis strain 20236 chromosome 1	NZ_CP008750	0	0	0	0
BRME001.B.00008.C002	Brucella melitensis strain 20236 chromosome 1	NZ_CP008751	0	0	0	0
BRME001.B.00009.C001	Brucella melitensis strain 2008724259 chromosome 1	NZ_CP016983	0	0	0	0
BRME001.B.00009.C002	Brucella melitensis strain 2008724259 chromosome 1	NZ_CP016984	0	0	0	0
BRMI001.B.00001.C001	Brucella microti CCM 4915 chromosome 1	NC_013119	0	0	0	0
BRMI001.B.00001.C002	Brucella microti CCM 4915 chromosome 1	NC_013118	0	0	0	0
BRMU001.B.00001.C001	Brachyspira murdochii DSM 12563	NC_014150	0	0	0	0
BRNA001.B.00001.C001	Brevundimonas naejangsanensis strain B1	NZ_CP015614	2	0	0	0
BROL001.B.00001.C001	Bradyrhizobium oligotrophicum S58 DNA	NC_020453	2	0	0	0
BROV001.B.00001.C001	Brucella ovis ATCC 25840 chromosome I	NC_009505	0	0	0	0
BROV001.B.00001.C002	Brucella ovis ATCC 25840 chromosome I	NC_009504	0	0	0	0
BRPI001.B.00001.C001	Brucella pinnipedialis B2/94 chromosome 1	NC_015857	0	0	0	0
BRPI001.B.00001.C002	Brucella pinnipedialis B2/94 chromosome 1	NC_015858	0	0	0	0
BRPI001.B.00002.C001	Brucella pinnipedialis strain 6/566 chromosome 1	NZ_CP007743	0	0	0	0
BRPI001.B.00002.C002	Brucella pinnipedialis strain 6/566 chromosome 1	NZ_CP007742	0	0	0	0
BRPI002.B.00001.C001	Brachyspira pilosicoli 95/1000	NC_014330	0	0	0	0
BRPI002.B.00002.C001	Brachyspira pilosicoli B2904	NC_018607	0	0	0	0
BRPI002.B.00003.C001	Brachyspira pilosicoli P43/6/78	NC_019908	0	0	0	0
BRSP001.B.00001.C001	Bradyrhizobium sp. ORS278	NC_009445	2	0	0	0
BRSP002.B.00001.C001	Bradyrhizobium sp. CCGE-LA001	NZ_CP013949	3	0	0	0
BRSP003.B.00001.C001	Brevundimonas sp. DS20	NZ_CP012897	2	0	0	0
BRSP004.B.00001.C001	Brevundimonas sp. GW460-12-10-14-LB2	NZ_CP015511	1	0	0	0
BRSP005.B.00001.C001	Brucella sp. 141012304 genome assembly	NZ_LT605585	0	0	0	0
BRSP005.B.00001.C002	Brucella sp. 141012304 genome assembly	NZ_LT605586	0	0	0	0
BRSP006.B.00001.C001	Brucella sp. 2002734562 chromosome 1	NZ_CP016979	0	0	0	0
BRSP006.B.00001.C002	Brucella sp. 2002734562 chromosome 1	NZ_CP016980	0	0	0	0
BRSP007.B.00001.C001	Bradyrhizobium sp. BTAi1	NC_009485	3	0	0	0
BRSP008.B.00001.C001	Bradyrhizobium sp. S23321 DNA	NC_017082	2	0	0	0
BRSP009.B.00001.C001	Bradyrhizobium sp. BF49 genome assembly	NZ_LN901633	6	0	0	0
BRSU001.B.00001.C001	Brucella suis 1330 chromosome I	NC_004310	0	0	0	0
BRSU001.B.00001.C002	Brucella suis 1330 chromosome I	NC_004311	0	0	0	0
BRSU001.B.00002.C001	Brucella suis ATCC 23445 chromosome I	NC_010169	0	0	0	0
BRSU001.B.00002.C002	Brucella suis ATCC 23445 chromosome I	NC_010167	0	0	0	0
BRSU001.B.00003.C001	Brucella suis 1330 chromosome I	NC_017251	0	0	0	0
BRSU001.B.00003.C002	Brucella suis 1330 chromosome I	NC_017250	0	0	0	0
BRSU001.B.00004.C001	Brucella suis VBI22 chromosome I	NC_016797	0	0	0	0
BRSU001.B.00004.C002	Brucella suis VBI22 chromosome I	NC_016775	0	0	0	0
BRSU001.B.00005.C001	Brucella suis bv. 1 str. S2 chromosome I	NZ_CP006961	0	0	0	0
BRSU001.B.00005.C002	Brucella suis bv. 1 str. S2 chromosome I	NZ_CP006962	0	0	0	0
BRSU001.B.00006.C001	Brucella suis bv. 2 strain PT09143 chromosome I	NZ_CP007691	0	0	0	0
BRSU001.B.00006.C002	Brucella suis bv. 2 strain PT09143 chromosome I	NZ_CP007692	0	0	0	0
BRSU001.B.00007.C001	Brucella suis bv. 2 strain PT09172 chromosome I	NZ_CP007693	0	0	0	0
BRSU001.B.00007.C002	Brucella suis bv. 2 strain PT09172 chromosome I	NZ_CP007694	0	0	0	0
BRSU001.B.00008.C001	Brucella suis bv. 2 strain Bs364CITA chromosome I	NZ_CP007697	0	0	0	0
BRSU001.B.00008.C002	Brucella suis bv. 2 strain Bs364CITA chromosome I	NZ_CP007698	0	0	0	0
BRSU001.B.00009.C001	Brucella suis bv. 2 strain Bs396CITA chromosome I	NZ_CP007720	0	0	0	0
BRSU001.B.00009.C002	Brucella suis bv. 2 strain Bs396CITA chromosome I	NZ_CP007721	0	0	0	0
BRSU001.B.00010.C001	Brucella suis bv. 2 strain Bs143CITA chromosome I	NZ_CP007695	0	0	0	0
BRSU001.B.00010.C002	Brucella suis bv. 2 strain Bs143CITA chromosome I	NZ_CP007696	0	0	0	0
BRSU001.B.00011.C001	Brucella suis strain 513UK chromosome 1	NZ_CP007717	0	0	0	0
BRSU001.B.00011.C002	Brucella suis strain 513UK chromosome 1	NZ_CP007716	0	0	0	0
BRSU001.B.00012.C001	Brucella suis bv. 3 str. 686 chromosome 1	NZ_CP007719	0	0	0	0
BRSU001.B.00012.C002	Brucella suis bv. 3 str. 686 chromosome 1	NZ_CP007718	0	0	0	0
BRSU001.B.00013.C001	Brucella suis strain BSP chromosome 1	NZ_CP008757	0	0	0	0
BRSU001.B.00013.C002	Brucella suis strain BSP chromosome 1	NZ_CP008756	0	0	0	0
BRSU001.B.00014.C001	Brucella suis strain ZW046 chromosome 1	NZ_CP009096	0	0	0	0
BRSU001.B.00014.C002	Brucella suis strain ZW046 chromosome 1	NZ_CP009097	0	0	0	0
BRSU001.B.00015.C002	Brucella suis strain ZW043 chromosome 1	NZ_CP009095	0	0	0	0
BRSU001.B.00016.C001	Brucella suis strain Human/AR/US/1981 chromosome I	NZ_CP010850	0	0	0	0
BRSU001.B.00016.C002	Brucella suis strain Human/AR/US/1981 chromosome I	NZ_CP010851	0	0	0	0
BRSU001.B.00017.C001	Brucella suis strain 2004000578 chromosome 1	NZ_CP016981	0	0	0	0
BRSU001.B.00017.C002	Brucella suis strain 2004000578 chromosome 1	NZ_CP016982	0	0	0	0
BRSU002.B.00001.C001	Brevundimonas subvibrioides ATCC 15264	NC_014375	1	0	0	0
BRVU001.B.00001.C001	Brucella sp. F60 genome assembly BVF60	NZ_LN997863	0	0	0	0
BRVU001.B.00001.C002	Brucella sp. F60 genome assembly BVF60	NZ_LN997864	0	0	0	0
BUAM001.B.00001.C001	Burkholderia ambifaria MC40-6 chromosome 1	NC_010551	0	0	0	0
BUAM001.B.00001.C002	Burkholderia ambifaria MC40-6 chromosome 1	NC_010552	0	0	0	0
BUAM001.B.00002.C001	Burkholderia ambifaria AMMD chromosome 1	NC_008390	0	0	0	0
BUAM001.B.00002.C002	Burkholderia ambifaria AMMD chromosome 1	NC_008391	0	0	0	0
BUAM001.B.00003.C001	Burkholderia ambifaria AMMD chromosome 1	NZ_CP009798	0	0	0	0
BUAM001.B.00003.C002	Burkholderia ambifaria AMMD chromosome 1	NZ_CP009799	0	0	0	0
BUAP001.B.00001.C001	Buchnera aphidicola str. Sg (Schizaphis graminum)	NC_004061	0	0	0	0
BUAP001.B.00003.C001	Buchnera aphidicola str. APS (Acyrthosiphon pisum) chromosome	NC_002528	0	0	0	0
BUAP001.B.00004.C001	Buchnera aphidicola str. Tuc7 (Acyrthosiphon pisum)	NC_011834	0	0	0	0
BUAP001.B.00005.C001	Buchnera aphidicola str. 5A (Acyrthosiphon pisum)	NC_011833	0	0	0	0
BUAP001.B.00009.C001	Buchnera aphidicola str. JF99 (Acyrthosiphon pisum)	NC_017253	0	0	0	0
BUAP001.B.00012.C001	Buchnera aphidicola str. Ak (Acyrthosiphon kondoi)	NC_017256	0	0	0	0
BUAP001.B.00013.C001	Buchnera aphidicola str. Ua (Uroleucon ambrosiae)	NC_017259	0	0	0	0
BUAP001.B.00014.C001	Buchnera aphidicola str. USDA (Myzus persicae)	NZ_CP002697	0	0	0	0
BUAP001.B.00015.C001	Buchnera aphidicola str. W106 (Myzus persicae)	NZ_CP002699	0	0	0	0
BUAP001.B.00016.C001	Buchnera aphidicola str. G002 (Myzus persicae)	NZ_CP002701	0	0	0	0
BUAP001.B.00017.C001	Buchnera aphidicola str. F009 (Myzus persicae)	NZ_CP002703	0	0	0	0
BUAP001.B.00018.C001	Buchnera aphidicola (Aphis glycines) strain BAg	NZ_CP009253	0	0	0	0
BUBA001.B.00001.C001	Burkholderiales bacterium GJ-E10 DNA	NZ_AP014683	0	0	0	0
BUBA002.B.00001.C001	Burkholderiales bacterium YL45	NZ_CP015403	0	0	0	0
BUCE001.B.00001.C001	Burkholderia cepacia GG4 chromosome 1	NC_018513	0	0	0	0
BUCE001.B.00001.C002	Burkholderia cepacia GG4 chromosome 1	NC_018514	0	0	0	0
BUCE001.B.00002.C001	Burkholderia cepacia JBK9 chromosome 1	NZ_CP013730	0	0	0	0
BUCE001.B.00002.C002	Burkholderia cepacia JBK9 chromosome 1	NZ_CP013731	0	0	0	0
BUCE001.B.00003.C001	Burkholderia cepacia strain DDS 7H-2 chromosome 1	NZ_CP007787	0	0	0	0
BUCE001.B.00003.C002	Burkholderia cepacia strain DDS 7H-2 chromosome 1	NZ_CP007786	0	0	0	0
BUCE001.B.00004.C001	Burkholderia cepacia strain LO6	NZ_CP011301	1	0	0	0
BUCE001.B.00005.C001	Burkholderia cepacia ATCC 25416 chromosome 1	NZ_CP012981	0	0	0	0
BUCE001.B.00005.C002	Burkholderia cepacia ATCC 25416 chromosome 1	NZ_CP012982	0	0	0	0
BUCE001.B.00006.C001	Burkholderia cepacia strain INT3-BP177 chromosome 1	NZ_CP013375	0	0	0	0
BUCE001.B.00006.C002	Burkholderia cepacia strain INT3-BP177 chromosome 1	NZ_CP013376	0	0	0	0
BUCE001.B.00007.C001	Burkholderia cepacia strain MSMB1184WGS chromosome 1	NZ_CP013443	0	0	0	0
BUCE001.B.00007.C002	Burkholderia cepacia strain MSMB1184WGS chromosome 1	NZ_CP013444	0	0	0	0
BUCE002.B.00001.C001	Burkholderia cenocepacia J2315 chromosome 1	NC_011000	0	0	0	0
BUCE002.B.00001.C002	Burkholderia cenocepacia J2315 chromosome 1	NC_011001	0	0	0	0
BUCE002.B.00002.C001	Burkholderia cenocepacia AU 1054 chromosome 1	NC_008060	1	0	0	0
BUCE002.B.00002.C002	Burkholderia cenocepacia AU 1054 chromosome 1	NC_008061	0	0	0	0
BUCE002.B.00002.C003	Burkholderia cenocepacia AU 1054 chromosome 1	NC_008062	0	0	0	0
BUCE002.B.00003.C001	Burkholderia cenocepacia MC0-3 chromosome 1	NC_010508	0	0	0	0
BUCE002.B.00003.C002	Burkholderia cenocepacia MC0-3 chromosome 1	NC_010515	0	0	0	0
BUCE002.B.00004.C001	Burkholderia cenocepacia HI2424 chromosome 1	NC_008542	0	0	0	0
BUCE002.B.00004.C002	Burkholderia cenocepacia HI2424 chromosome 1	NC_008543	0	0	0	0
BUCE002.B.00005.C001	Burkholderia cenocepacia H111 chromosome 1 complete genome.	NZ_HG938370	0	0	0	0
BUCE002.B.00005.C002	Burkholderia cenocepacia H111 chromosome 1 complete genome.	NZ_HG938371	0	0	0	0
BUCE002.B.00006.C001	Burkholderia cenocepacia strain DDS 22E-1 chromosome 1	NZ_CP007783	0	0	0	0
BUCE002.B.00006.C002	Burkholderia cenocepacia strain DDS 22E-1 chromosome 1	NZ_CP007784	0	0	0	0
BUCE002.B.00007.C001	Burkholderia cenocepacia strain DWS 37E-2 chromosome 1	NZ_CP007781	0	0	0	0
BUCE002.B.00007.C002	Burkholderia cenocepacia strain DWS 37E-2 chromosome 1	NZ_CP007780	0	0	0	0
BUCE002.B.00008.C001	Burkholderia cenocepacia strain ST32 chromosome 1	NZ_CP011917	0	0	0	0
BUCE002.B.00008.C002	Burkholderia cenocepacia strain ST32 chromosome 1	NZ_CP011918	0	0	0	0
BUCE002.B.00009.C001	Burkholderia cenocepacia strain 842 chromosome 1	NZ_CP015033	0	0	0	0
BUCE002.B.00009.C002	Burkholderia cenocepacia strain 842 chromosome 1	NZ_CP015034	0	0	0	0
BUCE002.B.00010.C001	Burkholderia cenocepacia strain 895 chromosome 1	NZ_CP015036	0	0	0	0
BUCE002.B.00011.C001	Burkholderia cenocepacia strain FL-5-3-30-S1-D7 chromosome 1	NZ_CP013397	0	0	0	0
BUCE002.B.00011.C002	Burkholderia cenocepacia strain FL-5-3-30-S1-D7 chromosome 1	NZ_CP013396	0	0	0	0
BUCE002.B.00012.C001	Burkholderia cenocepacia strain MSMB384WGS chromosome 1	NZ_CP013450	0	0	0	0
BUCE002.B.00012.C002	Burkholderia cenocepacia strain MSMB384WGS chromosome 1	NZ_CP013452	0	0	0	0
BUCO001.B.00001.C001	Burkholderia contaminans strain MS14 chromosome 1	NZ_CP009743	0	0	0	0
BUCO001.B.00001.C002	Burkholderia contaminans strain MS14 chromosome 1	NZ_CP009744	0	0	0	0
BUDI001.B.00001.C001	Burkholderia diffusa strain RF2-non-BP9 chromosome 1	NZ_CP013362	0	0	0	0
BUDI001.B.00001.C002	Burkholderia diffusa strain RF2-non-BP9 chromosome 1	NZ_CP013363	0	0	0	0
BUDO001.B.00001.C001	Burkholderia dolosa AU0158 chromosome 1	NZ_CP009795	0	0	0	0
BUDO001.B.00001.C002	Burkholderia dolosa AU0158 chromosome 1	NZ_CP009793	0	0	0	0
BUGL001.B.00001.C001	Burkholderia gladioli BSR3 chromosome 1	NC_015381	1	0	0	0
BUGL001.B.00001.C002	Burkholderia gladioli BSR3 chromosome 1	NC_015376	0	0	0	0
BUGL001.B.00002.C001	Burkholderia gladioli strain ATCC 10248 chromosome 1	NZ_CP009323	1	0	0	0
BUGL001.B.00002.C002	Burkholderia gladioli strain ATCC 10248 chromosome 1	NZ_CP009322	0	0	0	0
BUGL002.B.00001.C001	Burkholderia glumae BGR1 chromosome 1	NC_012724	1	0	0	0
BUGL002.B.00001.C002	Burkholderia glumae BGR1 chromosome 1	NC_012721	0	0	0	0
BUGL002.B.00002.C001	Burkholderia glumae PG1 chromosome 1	NZ_CP002580	1	0	0	0
BUGL002.B.00003.C001	Burkholderia glumae LMG 2196 = ATCC 33617 chromosome I	NZ_CP009435	1	0	0	0
BUGL002.B.00003.C002	Burkholderia glumae LMG 2196 = ATCC 33617 chromosome I	NZ_CP009434	0	0	0	0
BUHU001.B.00001.C001	Butyrivibrio hungatei strain MB2003 chromosome I	NZ_CP017831	0	0	0	0
BUHU001.B.00001.P002	Butyrivibrio hungatei strain MB2003 chromosome I	NZ_CP017832	0	0	0	0
BULA001.B.00001.C001	Burkholderia sp. 383 chromosome 1	NC_007510	0	0	0	0
BULA001.B.00001.C002	Burkholderia sp. 383 chromosome 1	NC_007511	0	0	0	0
BULA001.B.00002.C001	Burkholderia lata strain FL-7-5-30-S1-D0 chromosome 1	NZ_CP013404	0	0	0	0
BULA001.B.00002.C002	Burkholderia lata strain FL-7-5-30-S1-D0 chromosome 1	NZ_CP013406	0	0	0	0
BULA002.B.00001.C001	Burkholderia latens strain AU17928 chromosome 1	NZ_CP013435	0	0	0	0
BULA002.B.00001.C002	Burkholderia latens strain AU17928 chromosome 1	NZ_CP013438	0	0	0	0
BUMA001.B.00001.C001	Burkholderia mallei ATCC 23344 chromosome 1	NC_006348	0	0	0	0
BUMA001.B.00001.C002	Burkholderia mallei ATCC 23344 chromosome 1	NC_006349	0	0	0	0
BUMA001.B.00002.C001	Burkholderia mallei SAVP1 chromosome I	NC_008785	0	0	0	0
BUMA001.B.00002.C002	Burkholderia mallei SAVP1 chromosome I	NC_008784	0	0	0	0
BUMA001.B.00003.C001	Burkholderia mallei NCTC 10229 chromosome I	NC_008836	0	0	0	0
BUMA001.B.00003.C002	Burkholderia mallei NCTC 10229 chromosome I	NC_008835	0	0	0	0
BUMA001.B.00004.C001	Burkholderia mallei NCTC 10247 chromosome I	NC_009080	0	0	0	0
BUMA001.B.00004.C002	Burkholderia mallei NCTC 10247 chromosome I	NC_009079	0	0	0	0
BUMA001.B.00005.C001	Burkholderia mallei strain FMH 23344 chromosome 1	NZ_CP009148	0	0	0	0
BUMA001.B.00005.C002	Burkholderia mallei strain FMH 23344 chromosome 1	NZ_CP009147	0	0	0	0
BUMA001.B.00006.C001	Burkholderia mallei strain 6 chromosome 1	NZ_CP008711	0	0	0	0
BUMA001.B.00006.C002	Burkholderia mallei strain 6 chromosome 1	NZ_CP008710	0	0	0	0
BUMA001.B.00007.C001	Burkholderia mallei strain 23344 chromosome 1	NZ_CP008704	0	0	0	0
BUMA001.B.00007.C002	Burkholderia mallei strain 23344 chromosome 1	NZ_CP008705	0	0	0	0
BUMA001.B.00008.C001	Burkholderia mallei strain BMQ chromosome 1	NZ_CP008723	0	0	0	0
BUMA001.B.00008.C002	Burkholderia mallei strain BMQ chromosome 1	NZ_CP008722	0	0	0	0
BUMA001.B.00009.C001	Burkholderia mallei strain 2000031063 chromosome 1	NZ_CP008732	0	0	0	0
BUMA001.B.00009.C002	Burkholderia mallei strain 2000031063 chromosome 1	NZ_CP008731	0	0	0	0
BUMA001.B.00010.C001	Burkholderia mallei NCTC 10247 chromosome 1	NZ_CP007802	0	0	0	0
BUMA001.B.00010.C002	Burkholderia mallei NCTC 10247 chromosome 1	NZ_CP007801	0	0	0	0
BUMA001.B.00011.C001	Burkholderia mallei strain 2002734299 chromosome 1	NZ_CP009337	0	0	0	0
BUMA001.B.00011.C002	Burkholderia mallei strain 2002734299 chromosome 1	NZ_CP009338	0	0	0	0
BUMA001.B.00012.C001	Burkholderia mallei strain 11 chromosome I	NZ_CP009587	0	0	0	0
BUMA001.B.00012.C002	Burkholderia mallei strain 11 chromosome I	NZ_CP009588	0	0	0	0
BUMA001.B.00013.C001	Burkholderia mallei strain India86-567-2 chromosome I	NZ_CP009642	0	0	0	0
BUMA001.B.00013.C002	Burkholderia mallei strain India86-567-2 chromosome I	NZ_CP009643	0	0	0	0
BUMA001.B.00014.C001	Burkholderia mallei strain 2002734306 chromosome I	NZ_CP009707	0	0	0	0
BUMA001.B.00014.C002	Burkholderia mallei strain 2002734306 chromosome I	NZ_CP009708	0	0	0	0
BUMA001.B.00015.C001	Burkholderia mallei strain 2002721276 chromosome 1	NZ_CP010065	0	0	0	0
BUMA001.B.00015.C002	Burkholderia mallei strain 2002721276 chromosome 1	NZ_CP010066	0	0	0	0
BUMA001.B.00016.C001	Burkholderia mallei strain Bahrain1 chromosome 1	NZ_CP017175	0	0	0	0
BUMA001.B.00016.C002	Burkholderia mallei strain Bahrain1 chromosome 1	NZ_CP017176	0	0	0	0
BUME001.B.00001.C001	Burkholderia metallica strain FL-6-5-30-S1-D7 chromosome 1	NZ_CP013401	0	0	0	0
BUME001.B.00001.C002	Burkholderia metallica strain FL-6-5-30-S1-D7 chromosome 1	NZ_CP013403	0	0	0	0
BUMU001.B.00001.C001	Burkholderia multivorans ATCC 17616 DNA	NC_010804	0	0	0	0
BUMU001.B.00001.C002	Burkholderia multivorans ATCC 17616 DNA	NC_010805	0	0	0	0
BUMU001.B.00002.C001	Burkholderia multivorans ATCC 17616 chromosome 1	NC_010084	0	0	0	0
BUMU001.B.00002.C002	Burkholderia multivorans ATCC 17616 chromosome 1	NC_010086	0	0	0	0
BUMU001.B.00003.C001	Burkholderia multivorans strain DDS 15A-1 chromosome 1	NZ_CP008730	0	0	0	0
BUMU001.B.00003.C002	Burkholderia multivorans strain DDS 15A-1 chromosome 1	NZ_CP008729	0	0	0	0
BUMU001.B.00004.C001	Burkholderia multivorans ATCC BAA-247 chromosome 1	NZ_CP009832	0	0	0	0
BUMU001.B.00004.C002	Burkholderia multivorans ATCC BAA-247 chromosome 1	NZ_CP009831	0	0	0	0
BUMU001.B.00005.C001	Burkholderia multivorans strain AU1185 chromosome 1	NZ_CP013430	0	0	0	0
BUMU001.B.00005.C002	Burkholderia multivorans strain AU1185 chromosome 1	NZ_CP013431	0	0	0	0
BUMU001.B.00006.C001	Burkholderia multivorans strain MSMB1640WGS chromosome 1	NZ_CP013467	0	0	0	0
BUMU001.B.00006.C002	Burkholderia multivorans strain MSMB1640WGS chromosome 1	NZ_CP013466	0	0	0	0
BUOK001.B.00001.C001	Burkholderia oklahomensis strain EO147 chromosome 1	NZ_CP008726	0	0	0	0
BUOK001.B.00001.C002	Burkholderia oklahomensis strain EO147 chromosome 1	NZ_CP008727	0	0	0	0
BUOK001.B.00002.C001	Burkholderia oklahomensis C6786 chromosome I	NZ_CP009555	0	0	0	0
BUOK001.B.00002.C002	Burkholderia oklahomensis C6786 chromosome I	NZ_CP009556	0	0	0	0
BUPL001.B.00001.C001	Burkholderia plantarii strain ATCC 43733 chromosome 1	NZ_CP007212	1	0	0	0
BUPR001.B.00001.C001	Butyrivibrio proteoclasticus B316 chromosome 1	NC_014387	0	0	0	0
BUPR001.B.00001.P002	Butyrivibrio proteoclasticus B316 chromosome 1	NC_014389	0	0	0	0
BUPS001.B.00001.C001	Burkholderia pseudomultivorans strain SUB-INT23-BP2 chromosome 1	NZ_CP013378	1	0	0	0
BUPS001.B.00001.C002	Burkholderia pseudomultivorans strain SUB-INT23-BP2 chromosome 1	NZ_CP013377	0	0	0	0
BUPS002.B.00001.C001	Burkholderia pseudomallei K96243 chromosome 1	NC_006350	0	0	0	0
BUPS002.B.00001.C002	Burkholderia pseudomallei K96243 chromosome 1	NC_006351	1	0	0	0
BUPS002.B.00002.C001	Burkholderia pseudomallei 1710b chromosome I	NC_007434	0	0	0	0
BUPS002.B.00002.C002	Burkholderia pseudomallei 1710b chromosome I	NC_007435	1	0	0	0
BUPS002.B.00003.C001	Burkholderia pseudomallei 668 chromosome I	NC_009074	0	0	0	0
BUPS002.B.00003.C002	Burkholderia pseudomallei 668 chromosome I	NC_009075	1	0	0	0
BUPS002.B.00004.C001	Burkholderia pseudomallei 1106a chromosome I	NC_009076	0	0	0	0
BUPS002.B.00004.C002	Burkholderia pseudomallei 1106a chromosome I	NC_009078	1	0	0	0
BUPS002.B.00005.C001	Burkholderia pseudomallei 1026b chromosome 1	NC_017831	0	0	0	0
BUPS002.B.00005.C002	Burkholderia pseudomallei 1026b chromosome 1	NC_017832	1	0	0	0
BUPS002.B.00006.C001	Burkholderia pseudomallei BPC006 chromosome I	NC_018527	0	0	0	0
BUPS002.B.00006.C002	Burkholderia pseudomallei BPC006 chromosome I	NC_018529	1	0	0	0
BUPS002.B.00007.C001	Burkholderia pseudomallei MSHR305 chromosome 1	NC_021884	0	0	0	0
BUPS002.B.00007.C002	Burkholderia pseudomallei MSHR305 chromosome 1	NC_021877	1	0	0	0
BUPS002.B.00008.C001	Burkholderia pseudomallei NCTC 13179 chromosome 1	NC_022659	0	0	0	0
BUPS002.B.00008.C002	Burkholderia pseudomallei NCTC 13179 chromosome 1	NC_022658	1	0	0	0
BUPS002.B.00009.C001	Burkholderia pseudomallei NCTC 13178 chromosome 1	NZ_CP004001	0	0	0	0
BUPS002.B.00009.C002	Burkholderia pseudomallei NCTC 13178 chromosome 1	NZ_CP004002	1	0	0	0
BUPS002.B.00010.C001	Burkholderia pseudomallei NAU20B-16 chromosome 1	NZ_CP004003	0	0	0	0
BUPS002.B.00010.C002	Burkholderia pseudomallei NAU20B-16 chromosome 1	NZ_CP004004	1	0	0	0
BUPS002.B.00011.C001	Burkholderia pseudomallei MSHR511 chromosome 1	NZ_CP004023	0	0	0	0
BUPS002.B.00011.C002	Burkholderia pseudomallei MSHR511 chromosome 1	NZ_CP004024	1	0	0	0
BUPS002.B.00012.C001	Burkholderia pseudomallei MSHR146 chromosome 1	NZ_CP004042	0	0	0	0
BUPS002.B.00012.C002	Burkholderia pseudomallei MSHR146 chromosome 1	NZ_CP004043	1	0	0	0
BUPS002.B.00013.C001	Burkholderia pseudomallei MSHR520 chromosome 1	NZ_CP004368	0	0	0	0
BUPS002.B.00013.C002	Burkholderia pseudomallei MSHR520 chromosome 1	NZ_CP004369	1	0	0	0
BUPS002.B.00014.C001	Burkholderia pseudomallei strain BDP chromosome 1	NZ_CP009209	0	0	0	0
BUPS002.B.00014.C002	Burkholderia pseudomallei strain BDP chromosome 1	NZ_CP009210	1	0	0	0
BUPS002.B.00015.C001	Burkholderia pseudomallei strain BSR chromosome 1	NZ_CP009128	0	0	0	0
BUPS002.B.00015.C002	Burkholderia pseudomallei strain BSR chromosome 1	NZ_CP009127	1	0	0	0
BUPS002.B.00016.C001	Burkholderia pseudomallei HBPUB10303a chromosome 1	NZ_CP008894	0	0	0	0
BUPS002.B.00016.C002	Burkholderia pseudomallei HBPUB10303a chromosome 1	NZ_CP008893	1	0	0	0
BUPS002.B.00017.C001	Burkholderia pseudomallei HBPUB10134a chromosome 1	NZ_CP008911	0	0	0	0
BUPS002.B.00017.C002	Burkholderia pseudomallei HBPUB10134a chromosome 1	NZ_CP008912	1	0	0	0
BUPS002.B.00018.C001	Burkholderia pseudomallei MSHR5858 chromosome 1	NZ_CP008892	0	0	0	0
BUPS002.B.00018.C002	Burkholderia pseudomallei MSHR5858 chromosome 1	NZ_CP008891	1	0	0	0
BUPS002.B.00019.C001	Burkholderia pseudomallei MSHR5848 chromosome 1	NZ_CP008909	0	0	0	0
BUPS002.B.00019.C002	Burkholderia pseudomallei MSHR5848 chromosome 1	NZ_CP008910	1	0	0	0
BUPS002.B.00020.C001	Burkholderia pseudomallei MSHR5855 chromosome 1	NZ_CP008784	0	0	0	0
BUPS002.B.00020.C002	Burkholderia pseudomallei MSHR5855 chromosome 1	NZ_CP008783	1	0	0	0
BUPS002.B.00021.C001	Burkholderia pseudomallei strain BGR chromosome 1	NZ_CP008834	0	0	0	0
BUPS002.B.00021.C002	Burkholderia pseudomallei strain BGR chromosome 1	NZ_CP008835	1	0	0	0
BUPS002.B.00022.C001	Burkholderia pseudomallei strain Mahidol-1106a chromosome 1	NZ_CP008781	0	0	0	0
BUPS002.B.00022.C002	Burkholderia pseudomallei strain Mahidol-1106a chromosome 1	NZ_CP008782	1	0	0	0
BUPS002.B.00023.C001	Burkholderia pseudomallei strain 1106a chromosome 1	NZ_CP008758	0	0	0	0
BUPS002.B.00023.C002	Burkholderia pseudomallei strain 1106a chromosome 1	NZ_CP008759	1	0	0	0
BUPS002.B.00024.C001	Burkholderia pseudomallei strain MSHR1655 chromosome 1	NZ_CP008780	0	0	0	0
BUPS002.B.00024.C002	Burkholderia pseudomallei strain MSHR1655 chromosome 1	NZ_CP008779	1	0	0	0
BUPS002.B.00025.C001	Burkholderia pseudomallei 576 chromosome 1	NZ_CP008777	0	0	0	0
BUPS002.B.00025.C002	Burkholderia pseudomallei 576 chromosome 1	NZ_CP008778	1	0	0	0
BUPS002.B.00026.C001	Burkholderia pseudomallei strain PHLS 112 chromosome I	NZ_CP009585	0	0	0	0
BUPS002.B.00026.C002	Burkholderia pseudomallei strain PHLS 112 chromosome I	NZ_CP009586	1	0	0	0
BUPS002.B.00027.C001	Burkholderia pseudomallei Pasteur 52237 chromosome 1	NZ_CP009899	0	0	0	0
BUPS002.B.00027.C002	Burkholderia pseudomallei Pasteur 52237 chromosome 1	NZ_CP009898	1	0	0	0
BUPS002.B.00028.C001	Burkholderia pseudomallei NAU35A-3 chromosome 1	NZ_CP004377	0	0	0	0
BUPS002.B.00028.C002	Burkholderia pseudomallei NAU35A-3 chromosome 1	NZ_CP004378	1	0	0	0
BUPS002.B.00029.C001	Burkholderia pseudomallei MSHR62 chromosome 1	NZ_CP009235	0	0	0	0
BUPS002.B.00029.C002	Burkholderia pseudomallei MSHR62 chromosome 1	NZ_CP009234	1	0	0	0
BUPS002.B.00030.C001	Burkholderia pseudomallei B03 chromosome 1	NZ_CP009151	0	0	0	0
BUPS002.B.00030.C002	Burkholderia pseudomallei B03 chromosome 1	NZ_CP009150	1	0	0	0
BUPS002.B.00031.C001	Burkholderia pseudomallei TSV 48 chromosome 1	NZ_CP009161	0	0	0	0
BUPS002.B.00031.C002	Burkholderia pseudomallei TSV 48 chromosome 1	NZ_CP009160	0	0	0	0
BUPS002.B.00032.C001	Burkholderia pseudomallei K42 chromosome 1	NZ_CP009162	0	0	0	0
BUPS002.B.00032.C002	Burkholderia pseudomallei K42 chromosome 1	NZ_CP009163	1	0	0	0
BUPS002.B.00033.C001	Burkholderia pseudomallei A79A chromosome 1	NZ_CP009165	0	0	0	0
BUPS002.B.00033.C002	Burkholderia pseudomallei A79A chromosome 1	NZ_CP009164	1	0	0	0
BUPS002.B.00034.C001	Burkholderia sp. TSV202 chromosome 1	NZ_CP009157	0	0	0	0
BUPS002.B.00034.C002	Burkholderia sp. TSV202 chromosome 1	NZ_CP009156	1	0	0	0
BUPS002.B.00035.C001	Burkholderia pseudomallei genome assembly BP_3921g	NZ_LK936442	0	0	0	0
BUPS002.B.00035.C002	Burkholderia pseudomallei genome assembly BP_3921g	NZ_LK936443	1	0	0	0
BUPS002.B.00036.C001	Burkholderia pseudomallei strain vgh07 chromosome 1	NZ_CP010973	0	0	0	0
BUPS002.B.00036.C002	Burkholderia pseudomallei strain vgh07 chromosome 1	NZ_CP010974	1	0	0	0
BUPS002.B.00037.C001	Burkholderia pseudomallei 1026b chromosome 1	NZ_CP004379	0	0	0	0
BUPS002.B.00037.C002	Burkholderia pseudomallei 1026b chromosome 1	NZ_CP004380	1	0	0	0
BUPS002.B.00038.C001	Burkholderia pseudomallei 406e chromosome 1	NZ_CP009298	0	0	0	0
BUPS002.B.00038.C002	Burkholderia pseudomallei 406e chromosome 1	NZ_CP009297	1	0	0	0
BUPS002.B.00039.C001	Burkholderia pseudomallei MSHR840 chromosome I	NZ_CP009474	0	0	0	0
BUPS002.B.00039.C002	Burkholderia pseudomallei MSHR840 chromosome I	NZ_CP009473	1	0	0	0
BUPS002.B.00040.C001	Burkholderia pseudomallei MSHR491 chromosome I	NZ_CP009485	0	0	0	0
BUPS002.B.00040.C002	Burkholderia pseudomallei MSHR491 chromosome I	NZ_CP009484	1	0	0	0
BUPS002.B.00041.C001	Burkholderia pseudomallei MSHR2543 chromosome I	NZ_CP009478	0	0	0	0
BUPS002.B.00041.C002	Burkholderia pseudomallei MSHR2543 chromosome I	NZ_CP009477	1	0	0	0
BUPS002.B.00042.C001	Burkholderia pseudomallei 7894 chromosome I	NZ_CP009535	0	0	0	0
BUPS002.B.00042.C002	Burkholderia pseudomallei 7894 chromosome I	NZ_CP009536	1	0	0	0
BUPS002.B.00043.C001	Burkholderia pseudomallei K96243 chromosome I	NZ_CP009538	0	0	0	0
BUPS002.B.00043.C002	Burkholderia pseudomallei K96243 chromosome I	NZ_CP009537	1	0	0	0
BUPS002.B.00044.C001	Burkholderia pseudomallei strain MSHR668 chromosome I	NZ_CP009545	0	0	0	0
BUPS002.B.00044.C002	Burkholderia pseudomallei strain MSHR668 chromosome I	NZ_CP009546	1	0	0	0
BUPS002.B.00045.C001	Burkholderia pseudomallei PB08298010 chromosome I	NZ_CP009551	0	0	0	0
BUPS002.B.00045.C002	Burkholderia pseudomallei PB08298010 chromosome I	NZ_CP009550	1	0	0	0
BUPS002.B.00047.C001	Burkholderia pseudomallei strain vgh16W chromosome 1	NZ_CP012517	0	0	0	0
BUPS002.B.00047.C002	Burkholderia pseudomallei strain vgh16W chromosome 1	NZ_CP012518	1	0	0	0
BUPS002.B.00049.C001	Burkholderia pseudomallei strain Bp1651 chromosome 1	NZ_CP012041	0	0	0	0
BUPS002.B.00049.C002	Burkholderia pseudomallei strain Bp1651 chromosome 1	NZ_CP012042	1	0	0	0
BUPS002.B.00050.C001	Burkholderia pseudomallei strain M1 chromosome 1	NZ_CP016638	0	0	0	0
BUPS002.B.00050.C002	Burkholderia pseudomallei strain M1 chromosome 1	NZ_CP016639	1	0	0	0
BUPS002.B.00051.C001	Burkholderia pseudomallei strain MS chromosome 1	NZ_CP016636	0	0	0	0
BUPS002.B.00051.C002	Burkholderia pseudomallei strain MS chromosome 1	NZ_CP016637	1	0	0	0
BUPY001.B.00001.C001	Burkholderia pyrrocinia strain DSM 10685 chromosome 1	NZ_CP011503	0	0	0	0
BUPY001.B.00001.C002	Burkholderia pyrrocinia strain DSM 10685 chromosome 1	NZ_CP011504	0	0	0	0
BUSP001.B.00001.C001	Burkholderia sp. YI23 chromosome 1	NC_016589	1	0	0	0
BUSP001.B.00001.C003	Burkholderia sp. YI23 chromosome 1	NC_016625	0	0	0	0
BUSP002.B.00001.C001	Burkholderia sp. 2002721687 chromosome I	NZ_CP009549	0	0	0	0
BUSP002.B.00001.C002	Burkholderia sp. 2002721687 chromosome I	NZ_CP009548	0	0	0	0
BUSP003.B.00001.C001	Burkholderia sp. HB1 chromosome 1	NZ_CP012192	1	0	0	0
BUSP003.B.00001.C002	Burkholderia sp. HB1 chromosome 1	NZ_CP012193	1	0	0	0
BUSP004.B.00001.C001	Burkholderia sp. Bp5365 strain MSMB43 chromosome 1	NZ_CP013380	0	0	0	0
BUSP004.B.00001.C002	Burkholderia sp. Bp5365 strain MSMB43 chromosome 1	NZ_CP013382	0	0	0	0
BUSP005.B.00001.C001	Burkholderia sp. Bp7605 strain MSMB0175 chromosome 1	NZ_CP013448	0	0	0	0
BUSP005.B.00001.C002	Burkholderia sp. Bp7605 strain MSMB0175 chromosome 1	NZ_CP013449	0	0	0	0
BUSP006.B.00001.C001	Burkholderia sp. PAMC 26561 chromosome 1	NZ_CP014306	1	0	0	0
BUSP006.B.00001.C002	Burkholderia sp. PAMC 26561 chromosome 1	NZ_CP014307	0	0	0	0
BUSP007.B.00001.C001	Burkholderia sp. PAMC 28687 strain PAMC28687 chromosome 1	NZ_CP014505	1	0	0	0
BUSP007.B.00001.C002	Burkholderia sp. PAMC 28687 strain PAMC28687 chromosome 1	NZ_CP014506	0	0	0	0
BUSP007.B.00001.C003	Burkholderia sp. PAMC 28687 strain PAMC28687 chromosome 1	NZ_CP014507	0	0	0	0
BUSP008.B.00001.C001	Burkholderia sp. OLGA172 chromosome 1	NZ_CP014578	1	0	0	0
BUSP008.B.00001.C002	Burkholderia sp. OLGA172 chromosome 1	NZ_CP014579	0	0	0	0
BUSP009.B.00001.C001	Burkholderia sp. KJ006 chromosome 1	NC_017920	0	0	0	0
BUSP009.B.00001.C002	Burkholderia sp. KJ006 chromosome 1	NC_017921	0	0	0	0
BUSP010.B.00001.C001	Burkholderia sp. CCGE1001 chromosome 1	NC_015136	1	0	0	0
BUSP010.B.00001.C002	Burkholderia sp. CCGE1001 chromosome 1	NC_015137	0	0	0	0
BUSP011.B.00001.C001	Burkholderia sp. CCGE1002 chromosome 1	NC_014117	1	0	0	0
BUSP011.B.00001.C002	Burkholderia sp. CCGE1002 chromosome 1	NC_014118	1	0	0	0
BUSP012.B.00001.C001	Burkholderia sp. CCGE1003 chromosome 1	NC_014539	1	0	0	0
BUSP012.B.00001.C002	Burkholderia sp. CCGE1003 chromosome 1	NC_014540	0	0	0	0
BUSP013.B.00001.C001	Burkholderia sp. RPE64 DNA	NC_021287	1	0	0	0
BUSP013.B.00001.C002	Burkholderia sp. RPE64 DNA	NC_021294	0	0	0	0
BUSP013.B.00001.C004	Burkholderia sp. RPE64 DNA	NC_021288	0	0	0	0
BUSP014.B.00001.C001	Burkholderia sp. RPE67 DNA	NZ_AP014576	1	0	0	0
BUSP014.B.00001.C002	Burkholderia sp. RPE67 DNA	NZ_AP014577	0	0	0	0
BUST001.B.00001.C001	Burkholderia stagnalis strain MSMB735WGS chromosome 1	NZ_CP013459	0	0	0	0
BUST001.B.00001.C002	Burkholderia stagnalis strain MSMB735WGS chromosome 1	NZ_CP013461	0	0	0	0
BUST002.B.00001.C001	Burkholderia stabilis strain ATCC BAA-67 chromosome 1	NZ_CP016442	0	0	0	0
BUST002.B.00001.C002	Burkholderia stabilis strain ATCC BAA-67 chromosome 1	NZ_CP016443	0	0	0	0
BUTE001.B.00001.C001	Burkholderia territorii strain RF8-non-BP5 chromosome 1	NZ_CP013366	0	0	0	0
BUTE001.B.00001.C002	Burkholderia territorii strain RF8-non-BP5 chromosome 1	NZ_CP013365	0	0	0	0
BUTH001.B.00001.C001	Burkholderia thailandensis E264 chromosome I	NC_007651	0	0	0	0
BUTH001.B.00001.C002	Burkholderia thailandensis E264 chromosome I	NC_007650	0	0	0	0
BUTH001.B.00002.C001	Burkholderia thailandensis MSMB121 chromosome 1	NC_021173	0	0	0	0
BUTH001.B.00002.C002	Burkholderia thailandensis MSMB121 chromosome 1	NC_021174	0	0	0	0
BUTH001.B.00003.C001	Burkholderia thailandensis H0587 chromosome 1	NZ_CP004089	0	0	0	0
BUTH001.B.00003.C002	Burkholderia thailandensis H0587 chromosome 1	NZ_CP004090	0	0	0	0
BUTH001.B.00004.C001	Burkholderia thailandensis 2002721723 chromosome 1	NZ_CP004097	0	0	0	0
BUTH001.B.00004.C002	Burkholderia thailandensis 2002721723 chromosome 1	NZ_CP004098	0	0	0	0
BUTH001.B.00005.C001	Burkholderia thailandensis E444 chromosome 1	NZ_CP004117	0	0	0	0
BUTH001.B.00005.C002	Burkholderia thailandensis E444 chromosome 1	NZ_CP004118	0	0	0	0
BUTH001.B.00006.C001	Burkholderia thailandensis USAMRU Malaysia #20 chromosome 1	NZ_CP004383	0	0	0	0
BUTH001.B.00006.C002	Burkholderia thailandensis USAMRU Malaysia #20 chromosome 1	NZ_CP004384	0	0	0	0
BUTH001.B.00007.C001	Burkholderia thailandensis MSMB59 chromosome 1	NZ_CP004385	0	0	0	0
BUTH001.B.00007.C002	Burkholderia thailandensis MSMB59 chromosome 1	NZ_CP004386	0	0	0	0
BUTH001.B.00008.C001	Burkholderia thailandensis E254 chromosome 1	NZ_CP004381	0	0	0	0
BUTH001.B.00008.C002	Burkholderia thailandensis E254 chromosome 1	NZ_CP004382	0	0	0	0
BUTH001.B.00009.C001	Burkholderia thailandensis strain 2003015869 chromosome 1	NZ_CP008914	0	0	0	0
BUTH001.B.00009.C002	Burkholderia thailandensis strain 2003015869 chromosome 1	NZ_CP008915	0	0	0	0
BUTH001.B.00010.C001	Burkholderia thailandensis 2002721643 chromosome I	NZ_CP009601	0	0	0	0
BUTH001.B.00010.C002	Burkholderia thailandensis 2002721643 chromosome I	NZ_CP009602	0	0	0	0
BUTH001.B.00011.C001	Burkholderia thailandensis 34 chromosome 1	NZ_CP010017	0	0	0	0
BUTH001.B.00011.C002	Burkholderia thailandensis 34 chromosome 1	NZ_CP010018	0	0	0	0
BUTH001.B.00012.C001	Burkholderia thailandensis strain 2003015869 chromosome 1	NZ_CP013360	0	0	0	0
BUTH001.B.00012.C002	Burkholderia thailandensis strain 2003015869 chromosome 1	NZ_CP013361	0	0	0	0
BUTH001.B.00013.C001	Burkholderia thailandensis strain MSMB59 chromosome 1	NZ_CP013407	0	0	0	0
BUTH001.B.00013.C002	Burkholderia thailandensis strain MSMB59 chromosome 1	NZ_CP013408	0	0	0	0
BUTH001.B.00014.C001	Burkholderia thailandensis strain 2002721121 chromosome 1	NZ_CP013409	0	0	0	0
BUTH001.B.00014.C002	Burkholderia thailandensis strain 2002721121 chromosome 1	NZ_CP013410	0	0	0	0
BUTH001.B.00015.C001	Burkholderia thailandensis strain 2002721643 chromosome 1	NZ_CP013411	0	0	0	0
BUTH001.B.00015.C002	Burkholderia thailandensis strain 2002721643 chromosome 1	NZ_CP013413	0	0	0	0
BUUB001.B.00001.C001	Burkholderia ubonensis MSMB22 chromosome I	NZ_CP009488	0	0	0	0
BUUB001.B.00001.C002	Burkholderia ubonensis MSMB22 chromosome I	NZ_CP009486	0	0	0	0
BUUB001.B.00002.C001	Burkholderia ubonensis strain RF23-BP41 chromosome 1	NZ_CP013370	0	0	0	0
BUUB001.B.00002.C002	Burkholderia ubonensis strain RF23-BP41 chromosome 1	NZ_CP013371	1	0	0	0
BUUB001.B.00003.C001	Burkholderia ubonensis strain MSMB2035 chromosome 1	NZ_CP013414	0	0	0	0
BUUB001.B.00003.C002	Burkholderia ubonensis strain MSMB2035 chromosome 1	NZ_CP013416	1	0	0	0
BUUB001.B.00004.C001	Burkholderia ubonensis strain MSMB0783 chromosome 1	NZ_CP013420	0	0	0	0
BUUB001.B.00004.C002	Burkholderia ubonensis strain MSMB0783 chromosome 1	NZ_CP013422	0	0	0	0
BUUB001.B.00005.C001	Burkholderia ubonensis strain MSMB1189WGS chromosome 1	NZ_CP013446	0	0	0	0
BUUB001.B.00005.C002	Burkholderia ubonensis strain MSMB1189WGS chromosome 1	NZ_CP013447	0	0	0	0
BUUB001.B.00006.C001	Burkholderia ubonensis strain MSMB1471WGS chromosome 1	NZ_CP013463	0	0	0	0
BUUB001.B.00006.C002	Burkholderia ubonensis strain MSMB1471WGS chromosome 1	NZ_CP013464	1	0	0	0
BUVI001.B.00001.C001	Burkholderia vietnamiensis G4 chromosome 1	NC_009256	0	0	0	0
BUVI001.B.00001.C002	Burkholderia vietnamiensis G4 chromosome 1	NC_009255	0	0	0	0
BUVI001.B.00003.C001	Burkholderia vietnamiensis strain FL-2-3-30-S1-D0 chromosome 1	NZ_CP013393	0	0	0	0
BUVI001.B.00003.C002	Burkholderia vietnamiensis strain FL-2-3-30-S1-D0 chromosome 1	NZ_CP013394	0	0	0	0
BUVI001.B.00004.C001	Burkholderia vietnamiensis strain AU1233 chromosome 1	NZ_CP013433	0	0	0	0
BUVI001.B.00005.C001	Burkholderia vietnamiensis strain HI2297 chromosome 1	NZ_CP013439	0	0	0	0
BUVI001.B.00005.C002	Burkholderia vietnamiensis strain HI2297 chromosome 1	NZ_CP013440	0	0	0	0
BUVI001.B.00006.C001	Burkholderia vietnamiensis strain MSMB608WGS chromosome 1	NZ_CP013453	0	0	0	0
BUVI001.B.00006.C002	Burkholderia vietnamiensis strain MSMB608WGS chromosome 1	NZ_CP013455	0	0	0	0
CAAC001.B.00001.C001	Catenulispora acidiphila DSM 44928	NC_013131	2	0	0	0
CAAC002.B.00001.C001	Candidatus Accumulibacter phosphatis clade IIA str. UW-1	NC_013194	0	0	0	0
CAAE001.B.00001.C001	Caldilinea aerophila DSM 14535 = NBRC 104270 DNA	NC_017079	0	0	0	0
CAAM001.B.00001.C001	Candidatus Amoebophilus asiaticus 5a2	NC_010830	0	0	0	0
CAAR001.B.00001.C001	Candidatus Arthromitus sp. SFB-rat-Yit DNA	NC_016012	0	0	0	0
CAAR002.B.00001.C001	Candidatus Arthromitus sp. SFB-mouse-NL	NZ_CP008713	0	0	0	0
CAAR003.B.00001.C001	Candidatus Arthromitus sp. SFB-mouse-Japan DNA	NC_015913	0	0	0	0
CAAR003.B.00002.C001	Candidatus Arthromitus sp. SFB-mouse-Yit DNA	NC_017294	0	0	0	0
CABA001.B.00001.C001	Caulobacteraceae bacterium OTSz_A_272	NZ_CP013244	1	0	0	0
CABA002.B.00002.C001	Candidatus Baumannia cicadellinicola strain BGSS	NZ_CP008985	0	0	0	0
CABA002.B.00003.C001	Candidatus Baumannia cicadellinicola strain B-GSS	NZ_CP011787	0	0	0	0
CABE001.B.00001.C001	Caldicellulosiruptor bescii DSM 6725	NC_012034	0	0	0	0
CACA002.B.00001.C001	Capnocytophaga canimorsus Cc5	NC_015846	0	0	0	1
CACL001.B.00001.C001	Candidatus Cloacamonas acidaminovorans str. Evry provisional genome sequence from WWE1 candidate division.	NC_020449	0	0	0	0
CACO001.B.00002.C001	Campylobacter coli 15-537360	NC_022660	0	0	0	0
CACO001.B.00003.C001	Campylobacter coli RM1875	NZ_CP007183	0	0	0	0
CACO001.B.00004.C001	Campylobacter coli RM4661	NZ_CP007181	0	0	0	1
CACO001.B.00005.C001	Campylobacter coli RM5611	NZ_CP007179	0	0	0	0
CACO001.B.00006.C001	Campylobacter coli strain FB1	NZ_CP011015	0	0	0	0
CACO001.B.00007.C001	Campylobacter coli strain BFR-CA-9557 genome.	NZ_CP011777	0	0	0	0
CACO001.B.00008.C001	Campylobacter coli strain HC2-48	NZ_CP013034	0	0	0	0
CACO001.B.00009.C001	Campylobacter coli strain OR12	NZ_CP013733	0	0	0	0
CACO001.B.00010.C001	Campylobacter coli strain YH501	NZ_CP015528	0	0	0	0
CACO001.B.00011.C001	Campylobacter coli strain 14983A	NZ_CP017025	0	0	0	1
CACO001.B.00012.C001	Campylobacter coli strain YF2105	NZ_CP017865	0	0	0	0
CACO001.B.00013.C001	Campylobacter coli strain MG1116	NZ_CP017868	0	0	0	0
CACO001.B.00014.C001	Campylobacter coli strain BP3183	NZ_CP017871	0	0	0	1
CACO001.B.00015.C001	Campylobacter coli strain WA333	NZ_CP017873	0	0	0	0
CACO001.B.00016.C001	Campylobacter coli strain ZV1224	NZ_CP017875	0	0	0	2
CACO001.B.00017.C001	Campylobacter coli strain BG2108	NZ_CP017878	0	0	0	0
CACO002.B.00001.C001	Campylobacter concisus 13826	NC_009802	0	0	0	0
CACO002.B.00002.C001	Campylobacter concisus strain ATCC 33237	NZ_CP012541	0	0	0	0
CACR001.B.00001.C001	Caulobacter crescentus CB15 chromosome	NC_002696	0	0	0	0
CACR001.B.00002.C001	Caulobacter crescentus NA1000	NC_011916	0	0	0	0
CACU001.B.00001.C001	Campylobacter curvus 525.92	NC_009715	0	0	0	0
CADE001.B.00001.C001	Candidatus Desulforudis audaxviator MP104C	NC_010424	1	0	0	0
CAEN002.B.00001.C001	Cardinium endosymbiont cEper1 of Encarsia pergandiella complete genome.	NC_018605	0	0	0	0
CAEX001.B.00001.C001	Caldisericum exile AZM16c01 DNA	NC_017096	0	0	0	0
CAFE001.B.00001.C001	Campylobacter fetus subsp. fetus 82-40	NC_008599	0	0	0	0
CAFE001.B.00002.C001	Campylobacter fetus subsp. testudinum 03-427	NC_022759	0	0	0	0
CAFE001.B.00003.C001	Campylobacter fetus subsp. venerealis cfvi03/293	NZ_CP006999	0	0	0	0
CAFE001.B.00004.C001	Campylobacter fetus subsp. fetus 04/554	NZ_CP008808	0	0	0	0
CAFE001.B.00005.C001	Campylobacter fetus subsp. venerealis 97/608	NZ_CP008810	0	0	0	0
CAFE001.B.00006.C001	Campylobacter fetus subsp. testudinum strain pet-3	NZ_CP009226	0	0	0	0
CAFE001.B.00007.C001	Campylobacter fetus subsp. venerealis str. 84-112	NZ_HG004426	0	0	0	0
CAFE001.B.00008.C001	Campylobacter fetus subsp. testudinum Sp3	NZ_CP010953	0	0	0	0
CAFE001.B.00009.C001	Campylobacter fetus subsp. venerealis strain 01/165	NZ_CP014568	0	0	0	0
CAFI001.B.00001.C001	Filomicrobium sp. Y genome assembly Y1	NZ_LN829119	1	0	0	0
CAFI001.B.00002.C001	Filomicrobium sp. W genome assembly W1	NZ_LN829118	1	0	0	0
CAGR001.B.00001.C001	Campylobacter gracilis strain ATCC 33236	NZ_CP012196	0	0	0	0
CAHA001.B.00001.C001	Capnocytophaga haemolytica strain CCUG 32990	NZ_CP014227	0	0	0	0
CAHE001.B.00001.C001	Caulobacter henricii strain CB4	NZ_CP013002	0	0	0	0
CAHO001.B.00001.C001	Enterobacteriaceae bacterium symbiont of Trionymus perrisii isolate HETPER genome assembly	NZ_LN999835	0	0	0	0
CAHO002.B.00001.C001	Campylobacter hominis ATCC BAA-381	NC_009714	0	0	0	0
CAHY001.B.00001.C001	Carboxydothermus hydrogenoformans Z-2901	NC_007503	1	0	0	0
CAHY002.B.00001.C001	Campylobacter hyointestinalis subsp. hyointestinalis LMG 9260	NZ_CP015575	0	0	0	0
CAHY002.B.00002.C001	Campylobacter hyointestinalis subsp. lawsonii strain LMG 15993	NZ_CP015576	0	0	0	0
CAHY003.B.00001.C001	Caldicellulosiruptor hydrothermalis 108	NC_014652	0	0	0	0
CAIG001.B.00001.C001	Campylobacter iguaniorum strain 1485E	NZ_CP009043	0	0	0	0
CAIG001.B.00001.P002	Campylobacter iguaniorum strain 1485E	NZ_CP009044	0	0	0	0
CAIG001.B.00003.C001	Campylobacter iguaniorum strain RM11343	NZ_CP015577	0	0	0	0
CAIN001.B.00001.C001	Carnobacterium sp. WN1359	NC_022606	0	0	0	0
CAIN002.B.00001.C001	Campylobacter insulaenigrae NCTC 12927	NZ_CP007770	0	0	0	0
CAIZ001.B.00001.C001	Mollicutes bacterium HR1	NZ_CP009415	0	0	0	0
CAJE001.B.00001.C001	Campylobacter jejuni subsp. jejuni NCTC 11168 = ATCC 700819 chromosome	NC_002163	0	0	0	1
CAJE001.B.00002.C001	Campylobacter jejuni RM1221	NC_003912	0	0	0	0
CAJE001.B.00003.C001	Campylobacter jejuni subsp. jejuni 81-176	NC_008787	0	0	0	0
CAJE001.B.00004.C001	Campylobacter jejuni subsp. doylei 269.97	NC_009707	0	0	0	1
CAJE001.B.00005.C001	Campylobacter jejuni subsp. jejuni 81116	NC_009839	0	0	0	1
CAJE001.B.00006.C001	Campylobacter jejuni subsp. jejuni IA3902	NC_017279	0	0	0	1
CAJE001.B.00007.C001	Campylobacter jejuni subsp. jejuni M1	NC_017280	0	0	0	0
CAJE001.B.00008.C001	Campylobacter jejuni subsp. jejuni CG8421	NZ_CP005388	0	0	0	1
CAJE001.B.00009.C001	Campylobacter jejuni subsp. jejuni S3	NC_017281	0	0	0	0
CAJE001.B.00010.C001	Campylobacter jejuni subsp. jejuni PT14	NC_018709	0	0	0	1
CAJE001.B.00011.C001	Campylobacter jejuni subsp. jejuni NCTC 11168-BN148 complete genome.	NC_018521	0	0	0	1
CAJE001.B.00012.C001	Campylobacter jejuni 32488	NC_021834	0	0	0	1
CAJE001.B.00013.C001	Campylobacter jejuni subsp. jejuni 00-2538	NC_022351	0	0	0	1
CAJE001.B.00014.C001	Campylobacter jejuni subsp. jejuni 00-2544	NC_022353	0	0	0	1
CAJE001.B.00015.C001	Campylobacter jejuni subsp. jejuni 00-2426	NC_022352	0	0	0	1
CAJE001.B.00016.C001	Campylobacter jejuni subsp. jejuni 00-2425	NC_022362	0	0	0	1
CAJE001.B.00017.C001	Campylobacter jejuni 4031 genome sequence.	NC_022529	0	0	0	1
CAJE001.B.00018.C001	Campylobacter jejuni subsp. jejuni R14	NZ_CP005081	0	0	0	0
CAJE001.B.00019.C001	Campylobacter jejuni subsp. jejuni strain MTVDSCj20	NZ_CP008787	0	0	0	1
CAJE001.B.00020.C001	Campylobacter jejuni subsp. jejuni F38011	NZ_CP006851	0	0	0	1
CAJE001.B.00021.C001	Campylobacter jejuni subsp. jejuni strain YH001	NZ_CP010058	0	0	0	0
CAJE001.B.00022.C001	Campylobacter jejuni subsp. jejuni NCTC 11168-K12E5	NZ_CP006685	0	0	0	1
CAJE001.B.00023.C001	Campylobacter jejuni subsp. jejuni NCTC 11168-Kf1	NZ_CP006686	0	0	0	1
CAJE001.B.00024.C001	Campylobacter jejuni subsp. jejuni NCTC 11168-mcK12E5	NZ_CP006687	0	0	0	1
CAJE001.B.00025.C001	Campylobacter jejuni subsp. jejuni NCTC 11168-mfK12E5	NZ_CP006688	0	0	0	1
CAJE001.B.00026.C001	Campylobacter jejuni subsp. jejuni NCTC 11168-GSv	NZ_CP006689	0	0	0	1
CAJE001.B.00027.C001	Campylobacter jejuni subsp. jejuni strain 00-1597	NZ_CP010306	0	0	0	1
CAJE001.B.00028.C001	Campylobacter jejuni subsp. jejuni strain 00-6200	NZ_CP010307	0	0	0	1
CAJE001.B.00029.C001	Campylobacter jejuni subsp. jejuni strain 01-1512	NZ_CP010072	0	0	0	1
CAJE001.B.00030.C001	Campylobacter jejuni subsp. jejuni strain 00-0949	NZ_CP010301	0	0	0	1
CAJE001.B.00031.C001	Campylobacter jejuni subsp. jejuni strain 35925B2	NZ_CP010906	0	0	0	1
CAJE001.B.00032.C001	Campylobacter jejuni subsp. jejuni strain RM3197	NZ_CP012689	0	0	0	1
CAJE001.B.00033.C001	Campylobacter jejuni subsp. jejuni strain RM3196	NZ_CP012690	0	0	0	1
CAJE001.B.00034.C001	Campylobacter jejuni strain RM1285	NZ_CP012696	0	0	0	1
CAJE001.B.00035.C001	Campylobacter jejuni strain CJM1cam	NZ_CP012149	0	0	0	0
CAJE001.B.00036.C001	Campylobacter jejuni genome assembly NCTC11351	NZ_LN831025	0	0	0	1
CAJE001.B.00037.C001	Campylobacter jejuni strain CJ677CC519	NZ_CP010471	0	0	0	0
CAJE001.B.00038.C001	Campylobacter jejuni strain CJ677CC002	NZ_CP010472	0	0	0	0
CAJE001.B.00039.C001	Campylobacter jejuni strain CJ677CC534	NZ_CP010473	0	0	0	0
CAJE001.B.00040.C001	Campylobacter jejuni strain CJ677CC536	NZ_CP010474	0	0	0	0
CAJE001.B.00041.C001	Campylobacter jejuni strain CJ677CC073	NZ_CP010475	0	0	0	0
CAJE001.B.00042.C001	Campylobacter jejuni strain CJ677CC521	NZ_CP010476	0	0	0	0
CAJE001.B.00043.C001	Campylobacter jejuni strain CJ677CC526	NZ_CP010477	0	0	0	0
CAJE001.B.00044.C001	Campylobacter jejuni strain CJ677CC036	NZ_CP010479	0	0	0	0
CAJE001.B.00045.C001	Campylobacter jejuni strain CJ677CC524	NZ_CP010480	0	0	0	0
CAJE001.B.00046.C001	Campylobacter jejuni strain CJ677CC016	NZ_CP010481	0	0	0	0
CAJE001.B.00047.C001	Campylobacter jejuni strain CJ677CC041	NZ_CP010482	0	0	0	0
CAJE001.B.00048.C001	Campylobacter jejuni strain CJ677CC535	NZ_CP010483	0	0	0	0
CAJE001.B.00049.C001	Campylobacter jejuni strain CJ677CC092	NZ_CP010488	0	0	0	0
CAJE001.B.00050.C001	Campylobacter jejuni strain CJ677CC530	NZ_CP010489	0	0	0	0
CAJE001.B.00051.C001	Campylobacter jejuni strain CJ677CC532	NZ_CP010490	0	0	0	0
CAJE001.B.00052.C001	Campylobacter jejuni strain CJ677CC529	NZ_CP010491	0	0	0	0
CAJE001.B.00054.C001	Campylobacter jejuni strain CJ677CC062	NZ_CP010493	0	0	0	0
CAJE001.B.00055.C001	Campylobacter jejuni strain CJ677CC059	NZ_CP010494	0	0	0	0
CAJE001.B.00056.C001	Campylobacter jejuni strain CJ677CC032	NZ_CP010496	0	0	0	0
CAJE001.B.00057.C001	Campylobacter jejuni strain CJ677CC033	NZ_CP010497	0	0	0	0
CAJE001.B.00058.C001	Campylobacter jejuni strain CJ677CC537	NZ_CP010498	0	0	0	0
CAJE001.B.00059.C001	Campylobacter jejuni strain CJ677CC542	NZ_CP010499	0	0	0	0
CAJE001.B.00060.C001	Campylobacter jejuni strain CJ677CC528	NZ_CP010500	0	0	0	0
CAJE001.B.00061.C001	Campylobacter jejuni strain CJ677CC538	NZ_CP010495	0	0	0	0
CAJE001.B.00062.C001	Campylobacter jejuni strain CJ677CC520	NZ_CP010501	0	0	0	0
CAJE001.B.00063.C001	Campylobacter jejuni strain CJ677CC014	NZ_CP010502	0	0	0	0
CAJE001.B.00064.C001	Campylobacter jejuni strain CJ677CC039	NZ_CP010503	0	0	0	0
CAJE001.B.00065.C001	Campylobacter jejuni strain CJ677CC085	NZ_CP010504	0	0	0	0
CAJE001.B.00066.C001	Campylobacter jejuni strain CJ677CC052	NZ_CP010505	0	0	0	0
CAJE001.B.00067.C001	Campylobacter jejuni strain CJ677CC527	NZ_CP010506	0	0	0	0
CAJE001.B.00068.C001	Campylobacter jejuni strain CJ677CC078	NZ_CP010507	0	0	0	0
CAJE001.B.00069.C001	Campylobacter jejuni strain CJ677CC523	NZ_CP010508	0	0	0	0
CAJE001.B.00070.C001	Campylobacter jejuni strain CJ677CC540	NZ_CP010509	0	0	0	0
CAJE001.B.00071.C001	Campylobacter jejuni strain CJ677CC040	NZ_CP010510	0	0	0	0
CAJE001.B.00072.C001	Campylobacter jejuni strain CJ677CC061	NZ_CP010511	0	0	0	0
CAJE001.B.00073.C001	Campylobacter jejuni strain CJ677CC539	NZ_CP010457	0	0	0	0
CAJE001.B.00074.C001	Campylobacter jejuni strain CJ677CC533	NZ_CP010458	0	0	0	0
CAJE001.B.00075.C001	Campylobacter jejuni strain CJ677CC047	NZ_CP010459	0	0	0	0
CAJE001.B.00076.C001	Campylobacter jejuni strain CJ677CC058	NZ_CP010460	0	0	0	0
CAJE001.B.00077.C001	Campylobacter jejuni strain CJ677CC013	NZ_CP010461	0	0	0	0
CAJE001.B.00078.C001	Campylobacter jejuni strain CJ677CC100	NZ_CP010462	0	0	0	0
CAJE001.B.00079.C001	Campylobacter jejuni strain CJ677CC522	NZ_CP010463	0	0	0	0
CAJE001.B.00080.C001	Campylobacter jejuni strain CJ677CC094	NZ_CP010464	0	0	0	0
CAJE001.B.00081.C001	Campylobacter jejuni strain CJ677CC008	NZ_CP010465	0	0	0	0
CAJE001.B.00082.C001	Campylobacter jejuni strain CJ677CC541	NZ_CP010466	0	0	0	0
CAJE001.B.00083.C001	Campylobacter jejuni strain CJ677CC024	NZ_CP010467	0	0	0	0
CAJE001.B.00084.C001	Campylobacter jejuni strain CJ677CC064	NZ_CP010468	0	0	0	0
CAJE001.B.00085.C001	Campylobacter jejuni strain CJ677CC525	NZ_CP010469	0	0	0	0
CAJE001.B.00086.C001	Campylobacter jejuni strain CJ677CC026	NZ_CP010470	0	0	0	0
CAJE001.B.00087.C001	Campylobacter jejuni strain CJ677CC034	NZ_CP010484	0	0	0	0
CAJE001.B.00088.C001	Campylobacter jejuni strain CJ677CC086	NZ_CP010485	0	0	0	0
CAJE001.B.00089.C001	Campylobacter jejuni strain CJ677CC095	NZ_CP010486	0	0	0	0
CAJE001.B.00090.C001	Campylobacter jejuni strain CJ677CC012	NZ_CP010487	0	0	0	0
CAJE001.B.00091.C001	Campylobacter jejuni strain RM3194.	NZ_CP014344	0	0	0	1
CAJE001.B.00092.C001	Campylobacter jejuni strain OD267	NZ_CP014744	0	0	0	1
CAJE001.B.00093.C001	Campylobacter jejuni strain WP2202	NZ_CP014742	0	0	0	1
CAJE001.B.00094.C001	Campylobacter jejuni subsp. jejuni strain RM1285	NZ_CP015209	0	0	0	1
CAJE001.B.00095.C001	Campylobacter jejuni subsp. jejuni strain 14980A	NZ_CP017029	0	0	0	1
CAJE001.B.00096.C001	Campylobacter jejuni subsp. jejuni strain MTVDSCj07	NZ_CP017031	0	0	0	0
CAJE001.B.00097.C001	Campylobacter jejuni subsp. jejuni strain MTVDSCj13	NZ_CP017032	0	0	0	1
CAJE001.B.00098.C001	Campylobacter jejuni subsp. jejuni strain MTVDSCj16	NZ_CP017033	0	0	0	1
CAJE001.B.00099.C001	Campylobacter jejuni subsp. jejuni str. RM3420	NZ_CP017456	0	0	0	0
CAJE001.B.00100.C001	Campylobacter jejuni strain FJ3124	NZ_CP017862	0	0	0	1
CAJE001.B.00101.C001	Campylobacter jejuni strain TS1218	NZ_CP017860	0	0	0	0
CAJE001.B.00102.C001	Campylobacter jejuni strain IF1100	NZ_CP017863	0	0	0	1
CAJE001.B.00103.C001	Campylobacter jejuni subsp. jejuni M129	NZ_CP007749	0	0	0	0
CAKI001.B.00001.C001	Candidatus Kinetoplastibacterium blastocrithidii (ex Angomonas deanei ATCC 30255)	NC_019814	0	0	0	0
CAKI001.B.00002.C001	Candidatus Kinetoplastibacterium blastocrithidii TCC012E	NC_020285	0	0	0	0
CAKI002.B.00001.C001	Candidatus Kinetoplastibacterium crithidii (ex Angomonas deanei ATCC 30255)	NC_019815	0	0	0	0
CAKI002.B.00002.C001	Candidatus Kinetoplastibacterium crithidii TCC036E	NC_020283	0	0	0	0
CAKI003.B.00001.C001	Candidatus Kinetoplastibacterium desouzaii TCC079E	NC_020294	0	0	0	0
CAKI004.B.00001.C001	Candidatus Kinetoplastibacterium galatii TCC219	NC_020284	0	0	0	0
CAKI005.B.00001.C001	Candidatus Kinetoplastibacterium oncopeltii TCC290E	NC_020299	0	0	0	0
CAKO001.B.00001.C001		NC_010482	0	0	0	0
CAKO002.B.00001.C001	Candidatus Koribacter versatilis Ellin345	NC_008009	1	0	0	0
CAKR001.B.00001.C001	Caldicellulosiruptor kronotskyensis 2002	NC_014720	0	0	0	0
CAKR002.B.00001.C001	Caldicellulosiruptor kristjanssonii I77R1B	NC_014721	0	0	0	0
CALA001.B.00001.C001		NC_019791	0	0	0	0
CALA002.B.00001.C001	Campylobacter lari RM2100	NC_012039	0	0	0	0
CALA002.B.00002.C001	Campylobacter lari subsp. concheus LMG 11760	NZ_CP007771	0	0	0	0
CALA002.B.00003.C001	Campylobacter lari NCTC 11845	NZ_CP007775	0	0	0	1
CALA002.B.00004.C001	Campylobacter lari CCUG 22395	NZ_CP007776	0	0	0	0
CALA002.B.00005.C001	Campylobacter lari RM16701	NZ_CP007777	0	0	0	0
CALA002.B.00006.C001	Campylobacter lari RM16712	NZ_CP007778	0	0	0	0
CALA002.B.00007.C001	Campylobacter lari strain Slaughter Beach	NZ_CP011372	0	0	0	0
CALA003.B.00001.C001	Caldicellulosiruptor lactoaceticus 6A	NC_015949	0	0	0	0
CALI001.B.00001.C001	Candidatus Liberibacter americanus str. Sao Paulo	NC_022793	0	0	0	0
CALI002.B.00001.C001	Candidatus Liberibacter africanus PTSAPSY	NZ_CP004021	0	0	0	0
CALI003.B.00001.C001	Candidatus Liberibacter asiaticus str. psy62	NC_012985	0	0	0	0
CALI003.B.00002.C001	Candidatus Liberibacter asiaticus str. gxpsy	NC_020549	0	0	0	0
CALI003.B.00003.C001	Candidatus Liberibacter asiaticus strain A4	NZ_CP010804	0	0	0	0
CALI003.B.00004.C001	Candidatus Liberibacter asiaticus str. Ishi-1 DNA	NZ_AP014595	0	0	0	0
CALI004.B.00001.C001	Candidatus Liberibacter solanacearum CLso-ZC1	NC_014774	0	0	0	0
CAMA001.B.00001.C001	Carnobacterium maltaromaticum LMA28 complete genome.	NC_019425	0	0	0	0
CAMA002.B.00001.C001		NC_009954	0	0	0	0
CAME001.B.00001.C001		NC_020913	0	0	0	0
CAME002.B.00001.C001		NC_021353	0	0	0	0
CAME003.B.00001.C001		NZ_CP010070	0	0	0	0
CAME004.B.00001.C001	Candidatus Methylopumilus planktonicus genome assembly Candidatus Methylopumilus planktonicus MMS-2-53	NZ_LN827929	0	0	0	0
CAME005.B.00001.C001	Candidatus Methylopumilus turicensis genome assembly Candidatus Methylopumilus turicensis MMS-10A-171	NZ_LN794158	0	0	0	0
CAMI002.B.00001.C001	Candidatus Midichloria mitochondrii IricVA	NC_015722	0	0	0	0
CAMO001.B.00001.C001	Candidatus Moranella endobia PCIT	NC_015735	0	0	0	0
CAMO001.B.00002.C001	Candidatus Moranella endobia PCVAL	NC_021057	0	0	0	0
CANI001.B.00001.C001		NC_018656	0	0	0	0
CANI002.B.00001.C001		NZ_CP007026	0	0	0	0
CANI003.B.00001.C001		NZ_CP011070	0	0	0	0
CANI004.B.00001.C001		NZ_CP011097	0	0	0	0
CANI005.B.00001.C001	Nitrospira sp. ENR4 genome assembly NiCh1	NZ_LN885086	0	0	0	0
CANI006.B.00001.C001	Calditerrivibrio nitroreducens DSM 19672	NC_014758	0	0	0	0
CAOB001.B.00001.C001	Caldicellulosiruptor obsidiansis OB47	NC_014392	0	0	0	0
CAOC001.B.00001.C001	Capnocytophaga ochracea DSM 7271	NC_013162	0	0	0	0
CAOW001.B.00001.C001	Caldicellulosiruptor owensensis OL	NC_014657	0	0	0	0
CAPA002.B.00001.C001	Candidatus Paracaedibacter acanthamoebae isolate PRA3	NZ_CP008941	0	0	0	0
CAPE001.B.00001.C001	Candidatus Pelagibacter sp. IMCC9063	NC_015380	0	0	0	0
CAPE003.B.00001.C001	Campylobacter peloridis LMG 23910	NZ_CP007766	0	0	0	1
CAPH001.B.00001.C001	Candidatus Phytoplasma mali strain AT complete chromosome.	NC_011047	0	0	0	0
CAPH002.B.00001.C001	Candidatus Phytoplasma australiense complete genome.	NC_010544	0	0	0	0
CARH001.B.00001.C001	Candidatus Rhodoluna planktonica strain MWH-Dar1	NZ_CP015208	0	0	0	0
CARU001.B.00001.C001	Candidatus Ruthia magnifica str. Cm (Calyptogena magnifica)	NC_008610	0	0	0	0
CASA001.B.00001.C001	Caldicellulosiruptor saccharolyticus DSM 8903	NC_009437	0	0	0	0
CASE001.B.00001.C001	Caulobacter segnis ATCC 21756	NC_014100	1	0	0	0
CASO001.B.00001.C001	Candidatus Sodalis pierantonius str. SOPE	NZ_CP006568	0	0	0	0
CASO002.B.00001.C001	Solibacter usitatus Ellin6076	NC_008536	2	0	0	0
CASP002.B.00001.C001	Campylobacter sp. RM16704	NZ_CP007769	0	0	0	1
CASP005.B.00001.C001	Carnobacterium sp. 17-4	NC_015391	0	0	0	0
CASP007.B.00001.C001	Caulobacter sp. K31	NC_010338	1	0	0	0
CASU001.B.00001.C001	Campylobacter subantarcticus LMG 24374	NZ_CP007772	0	0	0	1
CASU001.B.00002.C001	Campylobacter subantarcticus LMG 24377	NZ_CP007773	0	0	0	0
CASU002.B.00001.C001	Thermoanaerobacter tengcongensis MB4	NC_003869	0	0	0	0
CATH002.B.00001.C001	Thermodesulfobacteriaceae bacterium TF1 DNA	NZ_AP014945	0	0	0	0
CAUR001.B.00001.C001	Campylobacter ureolyticus RIGS 9880	NZ_CP012195	0	0	0	0
CAVE001.B.00001.C001	Candidatus Vesicomyosocius okutanii HA DNA	NC_009465	0	0	0	0
CEAL001.B.00001.C001	Cellulophaga algicola DSM 14237	NC_014934	0	0	0	0
CEBA001.B.00001.C001	Cellulophaga baltica 18	NZ_CP009976	0	0	0	0
CEBA001.B.00002.C001	Cellulophaga baltica NN016038	NZ_CP009887	1	0	0	0
CEFI001.B.00001.C001	Cellulomonas fimi ATCC 484	NC_015514	1	0	0	0
CEFL001.B.00001.C001	Cellulomonas flavigena DSM 20109	NC_014151	1	0	0	0
CEGI001.B.00001.C001	Cellvibrio gilvus ATCC 13127	NC_015671	1	0	0	0
CEIN001.B.00001.C001	Celeribacter indicus strain P73	NZ_CP004393	1	0	0	0
CEJA001.B.00001.C001	Cellvibrio japonicus Ueda107	NC_010995	0	0	0	0
CELY001.B.00001.C001	Cellulophaga lytica DSM 7489	NC_015167	0	0	0	0
CELY001.B.00002.C001	Cellulophaga lytica strain HI1	NZ_CP009239	0	0	0	0
CENE001.B.00001.C001	Cedecea neteri strain SSMD04	NZ_CP009451	0	0	0	0
CENE001.B.00002.C001	Cedecea neteri strain M006	NZ_CP009458	0	0	0	0
CENE001.B.00003.C001	Cedecea neteri strain ND14a	NZ_CP009459	0	0	0	0
CENE001.B.00004.C001	Cedecea neteri strain ND14b	NZ_CP009460	0	0	0	0
CHAU001.B.00001.C001	Chloroflexus aurantiacus J-10-fl chromosome	NC_010175	0	0	0	0
CHCR001.B.00001.C001	Chondromyces crocatus strain Cm c5	NZ_CP012159	1	0	0	0
CHGA001.B.00001.C001	Chryseobacterium gallinarum strain DSM 27622	NZ_CP009928	1	0	0	1
CHLI001.B.00001.C001	Chlorobium limicola DSM 245	NC_010803	0	0	0	0
CHLI002.B.00001.C001	Chlorobaculum limnaeum strain DSM 1677	NZ_CP017305	0	0	0	0
CHMU001.B.00001.C001	Serratia multitudinisentens RB-25	NZ_CP007044	0	0	0	0
CHSA001.B.00001.C001	Chromohalobacter salexigens DSM 3043	NC_007963	0	0	0	0
CHSP001.B.00001.C001	Chryseobacterium sp. IHB B 10212 strain IHBB 10212	NZ_CP015199	0	0	0	0
CHSP002.B.00001.C001	Chelatococcus sp. CO-6	NZ_CP012398	1	0	0	0
CHSP005.B.00001.C001	Chloroflexus sp. Y-400-fl	NC_012032	0	0	0	0
CHTH001.B.00001.C001	Chloroherpeton thalassium ATCC 35110	NC_011026	0	0	0	0
CHVA001.B.00001.C001	Chromobacterium vaccinii strain 21-1	NZ_CP017707	0	0	0	0
CIAM001.B.00001.C001	Citrobacter amalonaticus Y19	NZ_CP011132	0	0	0	0
CIAM001.B.00001.P002	Citrobacter amalonaticus Y19	NZ_CP011133	0	0	0	0
CIFR001.B.00001.C001	Citrobacter freundii CFNIH1	NZ_CP007557	0	0	0	0
CIFR001.B.00003.C001	Citrobacter freundii strain CAV1741	NZ_CP011657	0	0	0	0
CIFR001.B.00004.C001	Citrobacter freundii strain P10159	NZ_CP012554	0	0	0	0
CIFR001.B.00005.C001	Citrobacter freundii strain B38	NZ_CP016762	0	0	0	0
CIRO001.B.00001.C001	Citrobacter rodentium ICC168	NC_013716	0	0	0	0
CISP002.B.00001.C001	Citrobacter sp. FDAARGOS_156	NZ_CP014030	0	0	0	0
CLAC001.B.00001.C001	Clostridium acetobutylicum ATCC 824 chromosome	NC_003030	0	0	0	0
CLAC001.B.00002.C001	Clostridium acetobutylicum EA 2018	NC_017295	0	0	0	0
CLAC003.B.00001.C001	Clostridium aceticum strain DSM 1496	NZ_CP009687	0	0	0	0
CLAU001.B.00001.C001	Clostridium autoethanogenum DSM 10061	NC_022592	0	0	0	0
CLBE001.B.00001.C001	Clostridium beijerinckii NCIMB 8052	NC_009617	0	0	0	0
CLBE001.B.00002.C001	Clostridium beijerinckii ATCC 35702	NZ_CP006777	0	0	0	0
CLBO001.B.00001.C001	Clostridium bornimense replicon M2/40_rep1	NZ_HG917868	0	0	0	0
CLBO002.B.00002.C001	Clostridium botulinum A str. Hall chromosome	NC_009698	0	0	0	0
CLBO002.B.00004.C001	Clostridium botulinum B1 str. Okra	NC_010516	0	0	0	0
CLBO002.B.00004.P002	Clostridium botulinum B1 str. Okra	NC_010379	0	0	0	0
CLBO002.B.00005.C001	Clostridium botulinum A3 str. Loch Maree	NC_010520	0	0	0	0
CLBO002.B.00005.P002	Clostridium botulinum A3 str. Loch Maree	NC_010418	0	0	0	0
CLBO002.B.00007.C001	Clostridium botulinum E3 str. Alaska E43	NC_010723	0	0	0	0
CLBO002.B.00009.C001	Clostridium botulinum A2 str. Kyoto	NC_012563	0	0	0	0
CLBO002.B.00011.C001	Clostridium botulinum F str. 230613	NC_017297	0	0	0	0
CLBO002.B.00012.C001	Clostridium botulinum BKT015925	NC_015425	0	0	0	0
CLBO002.B.00012.P002	Clostridium botulinum BKT015925	NC_015417	0	0	0	0
CLBO002.B.00012.P003	Clostridium botulinum BKT015925	NC_015426	0	0	0	0
CLBO002.B.00013.C001	Clostridium botulinum H04402 065	NC_017299	0	0	0	0
CLBO002.B.00014.C001	Clostridium botulinum B str. Eklund 17B(NRP)	NC_018648	0	0	0	0
CLBU001.B.00001.C001	Clostridium butyricum strain KNU-L09 chromosome 1	NZ_CP013252	0	0	0	0
CLBU001.B.00001.C002	Clostridium butyricum strain KNU-L09 chromosome 1	NZ_CP013489	0	0	0	0
CLBU001.B.00003.C001	Clostridium butyricum strain TOA chromosome 1	NZ_CP014704	0	0	0	0
CLBU001.B.00003.C002	Clostridium butyricum strain TOA chromosome 1	NZ_CP014705	0	0	0	0
CLCE001.B.00001.C001	Clostridium cellulovorans 743B	NC_014393	0	0	0	0
CLCE003.B.00001.C001	Clostridium cellulosi genome assembly DG5	NZ_LM995447	1	0	0	0
CLCL001.B.00001.C001	Clostridium clariflavum DSM 19732	NC_016627	0	0	0	0
CLDI001.B.00001.C001	Peptoclostridium difficile 630	NC_009089	0	0	0	0
CLDI001.B.00003.C001	Clostridium difficile complete genome	NC_017174	0	0	0	0
CLDI001.B.00006.C001	Peptoclostridium difficile strain 08ACD0030	NZ_CP010888	0	0	0	0
CLFO001.B.00001.C001	Clostridium formicaceticum strain ATCC 27076	NZ_CP017603	0	0	0	0
CLKL001.B.00001.C001	Clostridium kluyveri NBRC 12016 DNA	NC_011837	0	0	0	0
CLKL001.B.00002.C001	Clostridium kluyveri DSM 555	NC_009706	0	0	0	0
CLLE001.B.00001.C001	Clostridium lentocellum DSM 5427	NC_015275	0	0	0	0
CLNO001.B.00001.C001	Clostridium novyi NT	NC_008593	0	0	0	0
CLPA001.B.00001.C001	Clostridium pasteurianum BC1	NC_021182	0	0	0	0
CLPA001.B.00002.C001	Clostridium pasteurianum NRRL B-598	NZ_CP011966	0	0	0	0
CLPA001.B.00003.C001	Clostridium pasteurianum DSM 525 = ATCC 6013	NZ_CP009267	0	0	0	0
CLPA001.B.00004.C001	Clostridium pasteurianum DSM 525 = ATCC 6013	NZ_CP009268	0	0	0	0
CLPA001.B.00006.C001	Clostridium pasteurianum strain M150B	NZ_CP013019	0	0	0	0
CLPE001.B.00001.C001	Clostridium perfringens str. 13 DNA	NC_003366	0	0	0	0
CLPE001.B.00002.C001	Clostridium perfringens ATCC 13124	NC_008261	0	0	0	0
CLPE001.B.00003.C001	Clostridium perfringens strain FORC_003	NZ_CP009557	0	0	0	1
CLPE001.B.00004.C001	Clostridium perfringens strain JP55	NZ_CP010993	0	0	0	0
CLPE001.B.00005.C001	Clostridium perfringens strain JP838	NZ_CP010994	0	0	0	0
CLPE001.B.00005.P002	Clostridium perfringens strain JP838	NZ_CP013615	0	0	0	0
CLPE001.B.00006.C001	Clostridium perfringens strain FORC_025	NZ_CP013101	0	0	0	0
CLPO001.B.00001.C001	Cloacibacillus porcorum strain CL-84	NZ_CP016757	0	0	0	0
CLSA001.B.00001.C001	Clostridium saccharobutylicum DSM 13864	NC_022571	0	0	0	0
CLSA003.B.00001.C001	Clostridium saccharolyticum WM1	NC_014376	1	0	0	0
CLSC001.B.00001.C001	Clostridium scatologenes strain ATCC 25775	NZ_CP009933	0	0	0	0
CLSP001.B.00001.C001	Clostridium sp. SY8519 DNA	NC_015737	0	0	0	0
CLSP002.B.00001.C001	Clostridium sporogenes strain NCIMB 10696	NZ_CP009225	0	0	0	0
CLSP002.B.00002.C001	Clostridium sporogenes strain DSM 795	NZ_CP011663	0	0	0	0
CLST001.B.00001.C001	Clostridium stercorarium subsp. stercorarium DSM 8532	NC_020134	1	0	0	0
CLST001.B.00002.C001	Clostridium stercorarium subsp. stercorarium DSM 8532	NC_020887	1	0	0	0
CLST001.B.00003.C001	Clostridium stercorarium subsp. thermolacticum DSM 2910	NZ_CP014672	1	0	0	0
CLST001.B.00004.C001	Clostridium stercorarium subsp. leptospartum DSM 9219	NZ_CP014673	1	0	0	0
CLTA001.B.00001.C001	Clostridium taeniosporum strain 1/k	NZ_CP017253	0	0	0	0
CLTE001.B.00001.C001	Clostridium tetani E88	NC_004557	0	0	0	0
CLTE001.B.00002.C001	Clostridium tetani 12124569 main chromosome	NC_022777	0	0	0	0
CLTY001.B.00001.C001	Clostridium tyrobutyricum strain KCTC 5387	NZ_CP014170	0	0	0	0
COAK001.B.00001.C001	Coraliomargarita akajimensis DSM 45221	NC_014008	0	0	0	0
COAR001.B.00001.C001	Collimonas arenae strain Cal35	NZ_CP009962	0	0	0	0
COAR001.B.00002.C001	Collimonas arenae strain Ter10	NZ_CP013233	0	0	0	0
COAR001.B.00003.C001	Collimonas arenae strain Ter282	NZ_CP013235	0	0	0	0
COAR002.B.00001.C001	Corynebacterium argentoratense DSM 44202	NC_022198	0	0	0	0
COAT001.B.00001.C001	Corynebacterium atypicum strain R2070	NZ_CP008944	0	0	0	0
COAU001.B.00001.C001	Corynebacterium aurimucosum ATCC 700975	NC_012590	0	0	0	0
COBA001.B.00001.C001	Comamonadaceae bacterium A1 DNA	NZ_AP014568	0	0	0	0
COBA002.B.00001.C001	Comamonadaceae bacterium B1 DNA	NZ_AP014569	0	0	0	0
COBA003.B.00001.C001	Coriobacteriaceae bacterium 68-1-3	NZ_CP009302	0	0	0	0
COBU001.B.00001.C001	Coxiella burnetii RSA 493 chromosome	NC_002971	1	0	0	0
COBU001.B.00002.C001	Coxiella burnetii Dugway 5J108-111	NC_009727	1	0	0	0
COBU001.B.00003.C001	Coxiella burnetii RSA 331	NC_010117	1	0	0	0
COBU001.B.00004.C001	Coxiella burnetii CbuG_Q212	NC_011527	1	0	0	0
COBU001.B.00005.C001	Coxiella burnetii CbuK_Q154	NC_011528	1	0	0	0
COBU001.B.00006.C001	Coxiella burnetii Z3055 complete genome.	NZ_LK937696	1	0	0	0
COBU001.B.00007.C001	Coxiella burnetii strain 3262	NZ_CP013667	1	0	0	0
COCA001.B.00001.C001	Corynebacterium casei LMG S-19264	NZ_CP004350	0	0	0	0
COCA002.B.00001.C001	Corynebacterium camporealensis strain DSM 44610	NZ_CP011311	0	0	0	0
COCA003.B.00001.C001	Corynebacterium callunae DSM 20147	NC_020506	0	0	0	0
COCO001.B.00001.C001	Corallococcus coralloides DSM 2259	NC_017030	0	0	0	0
CODE001.B.00001.C001	Corynebacterium deserti GIMN1.010	NZ_CP009220	0	0	0	0
CODI001.B.00001.C001	Corynebacterium diphtheriae NCTC 13129	NC_002935	0	0	0	0
CODI001.B.00002.C001	Corynebacterium diphtheriae 31A	NC_016799	0	0	0	0
CODI001.B.00003.C001	Corynebacterium diphtheriae 241	NC_016782	0	0	0	0
CODI001.B.00004.C001	Corynebacterium diphtheriae INCA 402	NC_016783	0	0	0	0
CODI001.B.00005.C001	Corynebacterium diphtheriae BH8	NC_016800	0	0	0	0
CODI001.B.00006.C001	Corynebacterium diphtheriae HC03	NC_016787	0	0	0	0
CODI001.B.00007.C001	Corynebacterium diphtheriae HC02	NC_016802	0	0	0	0
CODI001.B.00008.C001	Corynebacterium diphtheriae C7 (beta)	NC_016801	0	0	0	0
CODI001.B.00009.C001	Corynebacterium diphtheriae HC04	NC_016788	0	0	0	0
CODI001.B.00010.C001	Corynebacterium diphtheriae CDCE 8392	NC_016785	0	0	0	0
CODI001.B.00012.C001	Corynebacterium diphtheriae VA01	NC_016790	0	0	0	0
CODI001.B.00013.C001	Corynebacterium diphtheriae PW8	NC_016789	0	0	0	0
CODI001.B.00014.C001	Corynebacterium diphtheriae genome assembly NCTC11397	NZ_LN831026	0	0	0	0
CODO001.B.00001.C001	Corynebacterium doosanense CAU 212 = DSM 45436	NZ_CP006764	0	0	0	0
COEF001.B.00001.C001	Corynebacterium efficiens YS-314 DNA	NC_004369	0	0	0	0
COEN001.B.00001.C001	Coxiella-like endosymbiont strain CRt	NZ_CP011126	0	0	0	0
COEN002.B.00001.C001	Coxiella endosymbiont of Amblyomma americanum	NZ_CP007541	0	0	0	0
COEP001.B.00001.C001	Corynebacterium epidermidicanis strain DSM 45586	NZ_CP011541	0	0	0	0
COFA001.B.00001.C001	Corynebacterium falsenii DSM 44353 strain BL 8171	NZ_CP007156	0	0	0	0
COFU001.B.00001.C001	Collimonas fungivorans Ter331	NC_015856	1	0	0	0
COFU001.B.00002.C001	Collimonas fungivorans strain Ter6	NZ_CP013232	0	0	0	0
COGL001.B.00001.C001	Corynebacterium glyciniphilum AJ 3170	NZ_CP006842	0	0	0	0
COGL002.B.00001.C001	Corynebacterium glutamicum R DNA	NC_009342	0	0	0	0
COGL002.B.00002.C001	Corynebacterium glutamicum ATCC 13032 chromosome	NC_003450	0	0	0	0
COGL002.B.00003.C001	Corynebacterium glutamicum ATCC 13032	NC_006958	0	0	0	0
COGL002.B.00004.C001	Corynebacterium glutamicum K051 complete genome	NC_020519	0	0	0	0
COGL002.B.00005.C001	Corynebacterium glutamicum SCgG1	NC_021351	0	0	0	0
COGL002.B.00006.C001	Corynebacterium glutamicum SCgG2	NC_021352	0	0	0	0
COGL002.B.00007.C001	Corynebacterium glutamicum MB001	NC_022040	0	0	0	0
COGL002.B.00008.C001	Corynebacterium glutamicum strain ATCC 21831	NZ_CP007722	0	0	0	0
COGL002.B.00009.C001	Corynebacterium glutamicum strain AR1	NZ_CP007724	0	0	0	0
COGL002.B.00010.C001	Corynebacterium glutamicum strain B253	NZ_CP010451	0	0	0	0
COGL002.B.00011.C001	Corynebacterium glutamicum strain CP	NZ_CP012194	0	0	0	0
COGL002.B.00012.C001	Corynebacterium glutamicum strain USDA-ARS-USMARC-56828	NZ_CP013991	0	0	0	0
COGL002.B.00013.C001	Corynebacterium glutamicum strain YI	NZ_CP014984	0	0	0	0
COGL002.B.00014.C001	Corynebacterium glutamicum ZL-6	NZ_CP004062	0	0	0	0
COGL002.B.00015.C001	Corynebacterium glutamicum strain ATCC 13869	NZ_CP016335	0	0	0	0
COGL003.B.00001.C001	Coriobacterium glomerans PW2	NC_015389	0	1	0	0
COHA001.B.00001.C001	Corynebacterium halotolerans YIM 70093 = DSM 44683	NC_020302	0	0	0	0
COHU001.B.00001.C001	Corynebacterium humireducens NBRC 106098 = DSM 45392	NZ_CP005286	1	0	0	0
COIM001.B.00001.C001	Corynebacterium imitans strain DSM 44264	NZ_CP009211	0	0	0	0
COJE001.B.00001.C001	Corynebacterium jeikeium K411 complete genome.	NC_007164	0	0	0	0
COKR001.B.00001.C001	Corynebacterium kroppenstedtii DSM 44385	NC_012704	0	0	0	0
COKU001.B.00001.C001	Corynebacterium kutscheri strain DSM 20755	NZ_CP011312	0	0	0	0
COLA001.B.00001.C001	Corynebacterium lactis RW2-5	NZ_CP006841	0	0	0	0
COMA001.B.00001.C001	Corynebacterium marinum DSM 44953	NZ_CP007790	0	0	0	0
COMA002.B.00001.C001	Corynebacterium maris DSM 45190	NC_021915	0	0	0	0
COMU001.B.00001.C001	Corynebacterium mustelae strain DSM 45274	NZ_CP011542	0	0	0	0
COPR001.B.00001.C001	Collimonas pratensis strain Ter91	NZ_CP013234	0	0	0	0
COPR002.B.00001.C001	Coprothermobacter proteolyticus DSM 5265	NC_011295	0	0	0	0
COPS001.B.00001.C001	Corynebacterium pseudotuberculosis FRC41	NC_014329	0	0	0	0
COPS001.B.00002.C001	Corynebacterium pseudotuberculosis C231	NC_017301	0	0	0	0
COPS001.B.00003.C001	Corynebacterium pseudotuberculosis 1002	NC_017300	0	0	0	0
COPS001.B.00004.C001	Corynebacterium pseudotuberculosis I19	NC_017303	0	0	0	0
COPS001.B.00005.C001	Corynebacterium pseudotuberculosis PAT10	NC_017305	0	0	0	0
COPS001.B.00006.C001	Corynebacterium pseudotuberculosis 42/02-A	NC_017306	0	0	0	0
COPS001.B.00007.C001	Corynebacterium pseudotuberculosis CIP 52.97	NC_017307	0	0	0	0
COPS001.B.00008.C001	Corynebacterium pseudotuberculosis 1/06-A	NC_017308	0	0	0	0
COPS001.B.00009.C001	Corynebacterium pseudotuberculosis 3/99-5	NC_016781	0	0	0	0
COPS001.B.00010.C001	Corynebacterium pseudotuberculosis 316	NC_016932	0	0	0	0
COPS001.B.00011.C001	Corynebacterium pseudotuberculosis P54B96	NC_017031	0	0	0	0
COPS001.B.00012.C001	Corynebacterium pseudotuberculosis 267	NC_017462	0	0	0	0
COPS001.B.00013.C001	Corynebacterium pseudotuberculosis 31	NC_017730	0	0	0	0
COPS001.B.00014.C001	Corynebacterium pseudotuberculosis 258	NC_017945	0	0	0	0
COPS001.B.00015.C001	Corynebacterium pseudotuberculosis Cp162	NC_018019	0	0	0	0
COPS001.B.00016.C001	Corynebacterium pseudotuberculosis strain 48252	NZ_CP008922	0	0	0	0
COPS001.B.00017.C001	Corynebacterium pseudotuberculosis strain CS_10	NZ_CP008923	0	0	0	0
COPS001.B.00018.C001	Corynebacterium pseudotuberculosis strain Ft_2193/67	NZ_CP008924	0	0	0	0
COPS001.B.00019.C001	Corynebacterium pseudotuberculosis strain VD57	NZ_CP009927	0	0	0	0
COPS001.B.00020.C001	Corynebacterium pseudotuberculosis strain 226	NZ_CP010889	0	0	0	0
COPS001.B.00021.C001	Corynebacterium pseudotuberculosis strain 12C	NZ_CP011474	0	0	0	0
COPS001.B.00022.C001	Corynebacterium pseudotuberculosis strain 29156	NZ_CP010795	0	0	0	0
COPS001.B.00023.C001	Corynebacterium pseudotuberculosis strain 262	NZ_CP012022	0	0	0	0
COPS001.B.00024.C001	Corynebacterium pseudotuberculosis strain E19	NZ_CP012136	0	0	0	0
COPS001.B.00025.C001	Corynebacterium pseudotuberculosis strain PO269-5	NZ_CP012695	0	0	0	0
COPS001.B.00026.C001	Corynebacterium pseudotuberculosis strain 1002B	NZ_CP012837	0	0	0	0
COPS001.B.00027.C001	Corynebacterium pseudotuberculosis strain N1	NZ_CP013146	0	0	0	0
COPS001.B.00028.C001	Corynebacterium pseudotuberculosis strain PA01	NZ_CP013327	0	0	0	0
COPS001.B.00029.C001	Corynebacterium pseudotuberculosis strain MEX25	NZ_CP013697	0	0	0	0
COPS001.B.00030.C001	Corynebacterium pseudotuberculosis strain PO222/4-1	NZ_CP013698	0	0	0	0
COPS001.B.00031.C001	Corynebacterium pseudotuberculosis strain E56	NZ_CP013699	0	0	0	0
COPS001.B.00032.C001	Corynebacterium pseudotuberculosis strain MB11	NZ_CP013260	0	0	0	0
COPS001.B.00033.C001	Corynebacterium pseudotuberculosis strain MB14	NZ_CP013261	0	0	0	0
COPS001.B.00034.C001	Corynebacterium pseudotuberculosis strain MB30	NZ_CP013262	0	0	0	0
COPS001.B.00035.C001	Corynebacterium pseudotuberculosis strain MB66	NZ_CP013263	0	0	0	0
COPS001.B.00036.C001	Corynebacterium pseudotuberculosis strain E55	NZ_CP014341	0	0	0	0
COPS001.B.00037.C001	Corynebacterium pseudotuberculosis strain MEX9	NZ_CP014543	0	0	0	0
COPS001.B.00038.C001	Corynebacterium pseudotuberculosis strain PA02	NZ_CP015309	0	0	0	0
COPS001.B.00039.C001	Corynebacterium pseudotuberculosis strain T1	NZ_CP015100	0	0	0	0
COPS001.B.00040.C001	Corynebacterium pseudotuberculosis strain Cp13	NZ_CP014998	0	0	0	0
COPS001.B.00041.C001	Corynebacterium pseudotuberculosis strain MEX29	NZ_CP016826	0	0	0	0
COPS002.B.00001.C001	Colwellia psychrerythraea 34H	NC_003910	0	0	0	0
CORE001.B.00001.C001	Corynebacterium resistens DSM 45100	NC_015673	0	0	0	0
COSI001.B.00001.C001	Corynebacterium simulans strain PES1	NZ_CP014634	0	0	0	0
COSI001.B.00002.C001	Corynebacterium simulans strain Wattiau	NZ_CP014635	0	0	0	0
COSI002.B.00001.C001	Corynebacterium singulare strain IBS B52218	NZ_CP010827	0	0	0	0
COSP001.B.00001.C001	Corynebacterium sp. ATCC 6931	NZ_CP008913	0	0	0	0
COSP002.B.00001.C001	Confluentimicrobium sp. EMB200-NS6	NZ_CP010869	0	0	0	0
COSP003.B.00001.C001	Corynebacterium sp. JZ16	NZ_CP015622	0	0	0	0
COSP004.B.00001.C001	Colwellia sp. PAMC 20917	NZ_CP014944	0	0	0	0
COSP005.B.00001.C001	Colwellia sp. MT41	NZ_CP013145	0	0	0	0
COSP006.B.00001.C001	Corynebacterium sp. NML98-0116 genome.	NZ_CP017639	0	0	0	0
COST001.B.00001.C001	Corynebacterium stationis strain ATCC 6872	NZ_CP014279	0	0	0	0
COTE001.B.00001.C001	Corynebacterium testudinoris strain DSM 44614	NZ_CP011545	0	0	0	0
COTE002.B.00001.C001	Comamonas testosteroni CNB-2	NC_013446	0	0	0	0
COTE002.B.00002.C001	Comamonas testosteroni TK102	NZ_CP006704	0	0	0	0
COTE002.B.00003.C001	Comamonas testosteroni P19 genome assembly Comamonas testosteroni P19	NZ_LN879547	0	0	0	0
COTE003.B.00001.C001	Corynebacterium terpenotabidum Y-11	NC_021663	0	0	0	0
COUL001.B.00001.C001	Corynebacterium ulcerans 809	NC_017317	0	0	0	0
COUL001.B.00002.C001	Corynebacterium ulcerans BR-AD22	NC_015683	0	0	0	0
COUL001.B.00003.C001	Corynebacterium ulcerans 0102 DNA	NC_018101	0	0	0	0
COUL001.B.00004.C001	Corynebacterium ulcerans FRC58	NZ_CP011913	0	0	0	0
COUL001.B.00005.C001	Corynebacterium ulcerans strain 210932	NZ_CP009500	0	0	0	0
COUL001.B.00006.C001	Corynebacterium ulcerans strain 210931	NZ_CP009583	0	0	0	0
COUL001.B.00007.C001	Corynebacterium ulcerans FRC11	NZ_CP009622	0	0	0	0
COUL001.B.00008.C001	Corynebacterium ulcerans strain 05146	NZ_CP009716	0	0	0	0
COUL001.B.00009.C001	Corynebacterium ulcerans strain 131002	NZ_CP011095	0	0	0	0
COUL001.B.00010.C001	Corynebacterium ulcerans strain 131001	NZ_CP010818	0	0	0	0
COUR001.B.00001.C001	Corynebacterium ureicelerivorans strain IMMIB RIV-2301	NZ_CP009215	1	0	0	0
COUR002.B.00001.C001	Corynebacterium urealyticum DSM 7109 complete genome.	NC_010545	0	0	0	0
COUR002.B.00002.C001	Corynebacterium urealyticum DSM 7111	NC_020230	0	0	0	0
COUT001.B.00001.C001	Corynebacterium uterequi strain DSM 45634	NZ_CP011546	0	0	0	0
COVA001.B.00001.C001	Corynebacterium variabile DSM 44702	NC_015859	0	0	0	0
COVI001.B.00001.C001	Corynebacterium vitaeruminis DSM 20294	NZ_CP004353	0	0	0	0
COWO001.B.00001.C001	Conexibacter woesei DSM 14684	NC_013739	1	0	0	0
CRAT001.B.00001.C001	Croceibacter atlanticus HTCC2559	NC_014230	0	0	0	0
CRCO001.B.00001.C001	Cronobacter condimenti 1330 strain LMG 26250	NZ_CP012264	0	0	0	0
CRCU001.B.00001.C001	Cryptobacterium curtum DSM 15641	NC_013170	0	0	0	0
CRDU001.B.00001.C001	Cronobacter dublinensis subsp. dublinensis LMG 23823	NZ_CP012266	0	0	0	0
CREP001.B.00001.C001	Crinalium epipsammum PCC 9333	NC_019753	0	0	0	0
CRMA001.B.00001.C001	Cronobacter sakazakii CMCC 45402	NC_023032	0	0	0	0
CRMA001.B.00002.C001	Cronobacter malonaticus LMG 23826	NZ_CP013940	0	0	0	0
CRMU001.B.00001.C001	Cronobacter muytjensii ATCC 51329	NZ_CP012268	0	0	0	0
CRNA001.B.00001.C001	Croceicoccus naphthovorans strain PQ-2	NZ_CP011770	1	0	0	0
CRSA001.B.00001.C001	Cronobacter sakazakii ATCC BAA-894	NC_009778	0	0	0	0
CRSA001.B.00002.C001	Cronobacter sakazakii ES15	NC_017933	0	0	0	0
CRSA001.B.00003.C001	Cronobacter sakazakii SP291	NC_020260	0	0	0	0
CRSA001.B.00004.C001	Cronobacter sakazakii strain ATCC 29544	NZ_CP011047	0	0	0	0
CRSA001.B.00005.C001	Cronobacter sakazakii strain NCTC 8155	NZ_CP012253	0	0	0	0
CRTU001.B.00001.C001	Cronobacter turicensis z3032 complete genome.	NC_013282	0	0	0	0
CRUN001.B.00001.C001	Cronobacter universalis NCTC 9529	NZ_CP012257	0	0	0	0
CUAV001.B.00001.C001	Propionibacterium avidum 44067	NC_021064	0	0	0	0
CUAV001.B.00002.C001	Cutibacterium avidum strain DPC 6544	NZ_CP016954	0	0	0	0
CUBA001.B.00001.C001	Cupriavidus basilensis strain 4G11 chromosome main	NZ_CP010536	0	0	0	0
CUGI001.B.00001.C001	Cupriavidus gilardii CR3 chromosome 1	NZ_CP010516	0	0	0	0
CUGI001.B.00001.C002	Cupriavidus gilardii CR3 chromosome 1	NZ_CP010517	2	0	0	0
CUME001.B.00001.C001	Cupriavidus metallidurans CH34	NC_007973	0	0	0	0
CUNE001.B.00002.C001	Cupriavidus necator N-1 chromosome 1	NC_015726	0	0	0	0
CUNE001.B.00002.C002	Cupriavidus necator N-1 chromosome 1	NC_015723	1	0	0	0
CUSP001.B.00001.C001	Cupriavidus sp. USMAHM13 chromosome 1	NZ_CP017751	0	0	0	0
CUSP002.B.00001.C001	Curtobacterium sp. MR_MD2014	NZ_CP009755	1	0	0	0
CUSP003.B.00001.C001	Curtobacterium sp. BH-2-1-1	NZ_CP017580	1	0	0	0
CUSP004.B.00001.C001	Cupriavidus sp. USMAA1020 chromosome 1	NZ_CP017754	0	0	0	0
CUSP004.B.00001.C002	Cupriavidus sp. USMAA1020 chromosome 1	NZ_CP017755	1	0	0	0
CUSP005.B.00001.C001	Cupriavidus sp. USMAA2-4 chromosome 1	NZ_CP017748	0	0	0	0
CYAM001.B.00001.C001	Cyclobacterium amurskyense strain KCTC 12363	NZ_CP012040	1	0	0	0
CYAP001.B.00001.C001	Cyanobacterium aponinum PCC 10605	NC_019776	0	0	0	0
CYAP001.B.00001.P002	Cyanobacterium aponinum PCC 10605	NC_019777	0	0	0	0
CYEN001.B.00001.C001	Cyanobacterium endosymbiont of Epithemia turgida isolate EtSB Lake Yunoko DNA	NZ_AP012549	0	0	0	0
CYHU001.B.00001.C001	Cytophaga hutchinsonii ATCC 33406	NC_008255	1	0	0	0
CYMA001.B.00001.C001	Cyclobacterium marinum DSM 745	NC_015914	1	0	0	0
CYSP001.B.00001.C001	Cycloclasticus sp. P1	NC_018697	0	0	0	0
CYSP002.B.00001.C001	Cyanothece sp. PCC 7425	NC_011884	0	0	0	0
CYSP002.B.00001.P002	Cyanothece sp. PCC 7425	NC_011880	0	0	0	0
CYSP002.B.00001.P003	Cyanothece sp. PCC 7425	NC_011885	0	0	0	0
CYSP003.B.00001.C001	Cyanothece sp. PCC 8802	NC_013161	0	0	0	0
CYSP003.B.00001.P002	Cyanothece sp. PCC 8802	NC_013160	0	0	0	0
CYSP004.B.00001.C001	Cyanothece sp. PCC 8801	NC_011726	0	0	0	0
CYSP005.B.00001.C001	Cyanothece sp. ATCC 51142 circular chromosome	NC_010546	0	0	0	0
CYSP006.B.00001.C001	Cyanothece sp. PCC 7822	NC_014501	0	0	0	0
CYSP006.B.00001.P002	Cyanothece sp. PCC 7822	NC_014533	0	0	0	0
CYSP006.B.00001.P003	Cyanothece sp. PCC 7822	NC_014534	0	0	0	0
CYSP006.B.00001.P004	Cyanothece sp. PCC 7822	NC_014502	0	0	0	0
CYSP007.B.00001.C001	Cyanothece sp. PCC 7424	NC_011729	0	0	0	0
CYSP007.B.00001.P002	Cyanothece sp. PCC 7424	NC_011738	0	0	0	0
CYSP007.B.00001.P003	Cyanothece sp. PCC 7424	NC_011737	0	0	0	0
CYZA001.B.00001.C001	Cycloclasticus zancles 7-ME	NC_021917	0	0	0	0
DASA001.B.00001.C001	Dactylococcopsis salina PCC 8305	NC_019780	0	0	0	0
DEAC001.B.00001.C001	Denitrovibrio acetiphilus DSM 12809	NC_013943	0	0	0	0
DEAC003.B.00001.C001	Desulfurella acetivorans A63	NZ_CP007051	0	0	0	0
DEAC004.B.00001.C001	Desulfotomaculum acetoxidans DSM 771	NC_013216	0	0	0	0
DEAC005.B.00001.C001	Desulfobacca acetoxidans DSM 11109	NC_015388	0	0	0	0
DEAC006.B.00001.C001	Delftia acidovorans SPH-1	NC_010002	1	0	0	0
DEAC007.B.00001.C001	Desulfosporosinus acidiphilus SJ4	NC_018068	1	0	0	0
DEAF001.B.00001.C001	Desulfovibrio africanus str. Walvis Bay	NC_016629	1	0	0	0
DEAL001.B.00001.C001	Defluviimonas alba strain cai42	NZ_CP012661	1	0	0	0
DEAL001.B.00001.P002	Defluviimonas alba strain cai42	NZ_CP012664	0	0	0	0
DEAL002.B.00001.C001	Desulfatibacillum alkenivorans AK-01	NC_011768	0	0	0	0
DEAL003.B.00001.C001	Desulfurivibrio alkaliphilus AHT2	NC_014216	0	0	0	0
DEAL004.B.00001.C001	Desulfovibrio alaskensis G20	NC_007519	0	0	0	0
DEAR001.B.00001.C001	Dechloromonas aromatica RCB	NC_007298	0	0	0	0
DEAU001.B.00001.C001	Desulfobacterium autotrophicum HRM2	NC_012108	0	0	0	0
DEBA001.B.00001.C001	Desulfarculus baarsii DSM 2075	NC_014365	0	0	0	0
DEBA002.B.00001.C001	Desulfomicrobium baculatum DSM 4028	NC_013173	0	0	0	0
DEDE001.B.00001.C001	Deferribacter desulfuricans SSM1 DNA	NC_013939	0	0	0	0
DEDE001.B.00001.P002	Deferribacter desulfuricans SSM1 DNA	NC_013940	0	0	0	0
DEDE002.B.00001.C001	Deinococcus deserti VCD115	NC_012526	0	0	0	0
DEDE003.B.00001.C001	Desulfitobacterium dehalogenans ATCC 51507	NC_018017	1	0	0	0
DEDE004.B.00001.C001	Denitrobacterium detoxificans strain NPOH1	NZ_CP011402	0	0	0	0
DEDE005.B.00001.C001	Desulfovibrio desulfuricans subsp. desulfuricans str. ATCC 27774	NC_011883	0	0	0	0
DEDE005.B.00002.C001	Desulfovibrio desulfuricans ND132	NC_016803	0	0	0	0
DEDI001.B.00001.C001	Desulfitobacterium dichloroeliminans LMG P-21439	NC_019903	1	0	0	0
DEFA001.B.00001.C001	Desulfovibrio fairfieldensis strain CCUG 45958	NZ_CP014229	0	0	0	0
DEFE001.B.00001.C001		NC_018001	0	0	0	0
DEGE001.B.00001.C001	Deinococcus geothermalis DSM 11300	NC_008025	0	0	0	0
DEGE001.B.00001.P002	Deinococcus geothermalis DSM 11300	NC_008010	0	0	0	0
DEGI001.B.00001.C001	Desulfotomaculum gibsoniae DSM 7213	NC_021184	1	0	0	0
DEGO001.B.00001.P003	Deinococcus gobiensis I-0	NC_017791	0	0	0	0
DEGO001.B.00001.P006	Deinococcus gobiensis I-0	NC_017806	0	0	0	0
DEHA001.B.00001.C001	Desulfitobacterium hafniense Y51 DNA	NC_007907	1	0	0	0
DEHA001.B.00002.C001	Desulfitobacterium hafniense DCB-2	NC_011830	1	0	0	0
DEIN001.B.00001.C001	Desulfurispirillum indicum S5	NC_014836	0	0	0	0
DEKA001.B.00001.C001		NC_011766	0	0	0	0
DEKU001.B.00001.C001	Desulfotomaculum kuznetsovii DSM 6115	NC_015573	1	0	0	0
DELY001.B.00001.C001	Dehalogenimonas lykanthroporepellens BL-DC-9	NC_014314	0	0	0	0
DEMA001.B.00001.C001	Desulfovibrio magneticus RS-1 DNA	NC_012796	0	0	0	0
DEMC001.B.00001.C001	Dehalococcoides sp. CBDB1 complete genome.	NC_007356	0	0	0	0
DEMC001.B.00002.C001	Dehalococcoides ethenogenes 195	NC_002936	0	0	0	0
DEMC001.B.00003.C001	Dehalococcoides sp. BAV1	NC_009455	0	0	0	0
DEMC001.B.00004.C001	Dehalococcoides sp. VS	NC_013552	0	0	0	0
DEMC001.B.00005.C001	Dehalococcoides sp. GT	NC_013890	0	0	0	0
DEMC001.B.00006.C001	Dehalococcoides mccartyi DCMB5	NC_020386	0	0	0	0
DEMC001.B.00007.C001	Dehalococcoides mccartyi BTF08	NC_020387	0	0	0	0
DEMC001.B.00008.C001	Dehalococcoides mccartyi GY50	NC_022964	0	0	0	0
DEMC001.B.00009.C001	Dehalococcoides mccartyi CG5	NZ_CP006951	0	0	0	0
DEMC001.B.00010.C001	Dehalococcoides mccartyi CG4	NZ_CP006950	0	0	0	0
DEMC001.B.00011.C001	Dehalococcoides mccartyi CG1	NZ_CP006949	0	0	0	0
DEMC001.B.00012.C001	Dehalococcoides mccartyi IBARAKI DNA	NZ_AP014563	0	0	0	0
DEMC001.B.00013.C001	Dehalococcoides mccartyi strain 11a5	NZ_CP011127	0	0	0	0
DEME001.B.00001.C001	Desulfitobacterium metallireducens DSM 15288	NZ_CP007032	1	0	0	0
DEME002.B.00001.C001	Desulfosporosinus meridiei DSM 13257	NC_018515	1	0	0	0
DEMU001.B.00001.C001		NC_014961	0	0	0	0
DEMU002.B.00001.C001	Desulfococcus multivorans strain DSM 2059	NZ_CP015381	0	0	0	0
DENI001.B.00001.C001	Dermacoccus nishinomiyaensis strain M25	NZ_CP008889	1	0	0	0
DENI002.B.00001.C001	Desulfotomaculum carboxydivorans CO-1-SRB	NC_015565	1	0	0	0
DEOL001.B.00001.C001	Desulfococcus oleovorans Hxd3	NC_009943	0	0	0	0
DEOR001.B.00001.C001	Desulfomicrobium orale DSM 12838	NZ_CP014230	0	0	0	0
DEOR002.B.00001.C001	Desulfosporosinus orientis DSM 765	NC_016584	1	0	0	0
DEPE001.B.00001.C001	Deinococcus peraridilitoris DSM 19664	NC_019793	0	0	0	0
DEPR001.B.00001.P004	Deinococcus proteolyticus MRP	NC_015170	0	0	0	0
DEPR002.B.00001.C001	Desulfobulbus propionicus DSM 2032	NC_014972	0	0	0	0
DEPS001.B.00001.C001	Desulfotalea psychrophila LSv54 chromosome.	NC_006138	0	0	0	0
DERE001.B.00001.C001	Desulfohalobium retbaense DSM 5692	NC_013223	0	0	0	0
DERE002.B.00001.C001	Dehalobacter restrictus DSM 9455	NZ_CP007033	1	0	0	0
DERE003.B.00001.C001	Desulfotomaculum reducens MI-1	NC_009253	1	0	0	0
DERU001.B.00001.C001	Desulfotomaculum ruminis DSM 2154	NC_015589	1	0	0	0
DESA001.B.00001.C001	Desulfovibrio salexigens DSM 2638	NC_012881	0	0	0	0
DESO002.B.00001.C001	Desulfuromonas sp. WTL	NZ_CP010802	0	0	0	0
DESP001.B.00001.C001	Dehalobacter sp. CF	NC_018867	1	0	0	0
DESP002.B.00001.C001	Dehalobacter sp. DCA	NC_018866	1	0	0	0
DESP003.B.00001.C001	Dehalococcoides sp. UCH007 DNA	NZ_AP014722	0	0	0	0
DESP004.B.00001.C001	Devosia sp. H5989	NZ_CP011300	2	0	0	0
DESP005.B.00001.C001	Desulfovibrio sp. J2	NZ_CP014206	0	0	0	0
DESP006.B.00001.C001	Devosia sp. DDS-1	NZ_CP012945	2	0	0	0
DESP007.B.00001.C001	Desulfuromonas sp. DDH964	NZ_CP015080	0	0	0	0
DESP008.B.00001.C001	Delftia sp. Cs1-4	NC_015563	1	0	0	0
DESU001.B.00001.C001	Dechlorosoma suillum PS	NC_016616	0	0	0	0
DESU002.B.00001.C001	Desulfocapsa sulfexigens DSM 10523	NC_020304	0	0	0	0
DESW001.B.00001.C001	Deinococcus swuensis strain DY59	NZ_CP010028	0	0	0	0
DETH001.B.00001.C001	Desulfurobacterium thermolithotrophum DSM 11699	NC_015185	0	0	0	0
DETI001.B.00001.C001	Desulfomonile tiedjei DSM 6799	NC_018025	1	0	0	0
DETI001.B.00001.P002	Desulfomonile tiedjei DSM 6799	NC_018026	0	0	0	0
DETO001.B.00001.C001	Desulfobacula toluolica Tol2 complete genome.	NC_018645	0	0	0	0
DETS001.B.00001.C001	Delftia tsuruhatensis strain CM13	NZ_CP017420	2	0	0	0
DETU001.B.00001.C001	Defluviitoga tunisiensis genome assembly DTL3	NZ_LN824141	0	0	0	0
DEVA001.B.00001.C001	Dermabacter vaginalis strain AD1-86	NZ_CP012117	0	0	0	0
DEVU001.B.00001.C001	Desulfovibrio vulgaris DP4	NC_008751	0	0	0	0
DEVU001.B.00001.P002	Desulfovibrio vulgaris DP4	NC_008741	0	0	0	0
DEVU001.B.00002.C001	Desulfovibrio vulgaris str. 'Miyazaki F'	NC_011769	0	0	0	0
DEVU001.B.00003.C001	Desulfovibrio vulgaris RCH1	NC_017310	0	0	0	0
DEVU001.B.00003.P002	Desulfovibrio vulgaris RCH1	NC_017311	0	0	0	0
DEVU001.B.00004.C001	Desulfovibrio vulgaris str. Hildenborough chromosome	NC_002937	0	0	0	0
DEVU001.B.00004.P002	Desulfovibrio vulgaris str. Hildenborough chromosome	NC_005863	0	0	0	0
DIDA001.B.00001.C001	Dickeya dadantii 3937	NC_014500	0	0	0	0
DINO001.B.00001.C001	Dichelobacter nodosus VCS1703A	NC_009446	0	0	0	0
DIPN001.B.00001.C001	Dialister pneumosintes strain F0677	NZ_CP017037	0	1	0	0
DISH001.B.00001.C001	Dinoroseobacter shibae DFL 12	NC_009952	0	0	0	0
DISO001.B.00001.C001	Dickeya solani IPO 2222	NZ_CP015137	0	0	0	0
DITH001.B.00001.C001	Dictyoglomus thermophilum H-6-12	NC_011297	0	0	0	0
DITU001.B.00001.C001	Dictyoglomus turgidum DSM 6724 chromosome	NC_011661	0	0	0	0
DIZE001.B.00001.C001	Dickeya dadantii Ech586	NC_013592	0	0	0	0
DIZE001.B.00002.C001	Dickeya zeae EC1	NZ_CP006929	0	0	0	0
DODO001.B.00001.C001	Dokdonia donghaensis DSW-1	NZ_CP015125	0	0	0	0
DOKO001.B.00001.C001	Dokdonella koreensis DS-123	NZ_CP015249	1	0	0	0
DOSP001.B.00001.C001	Dokdonia sp. MED134	NZ_CP009301	0	0	0	0
DOSP002.B.00001.C001	Krokinobacter sp. 4H-3-7-5	NC_015496	0	0	0	0
DROR001.B.00001.C001	Draconibacterium orientale strain FH5T	NZ_CP007451	0	0	0	0
DYFE001.B.00001.C001	Dyadobacter fermentans DSM 18053	NC_013037	1	0	0	0
DYJA001.B.00001.C001	Dyella japonica A8	NZ_CP008884	0	0	0	0
DYJI001.B.00001.C001	Dyella jiangningensis strain SBZ 3-12	NZ_CP007444	1	0	0	0
DYTH001.B.00001.C001	Dyella thiooxydans strain ATSB10	NZ_CP014841	0	0	0	0
ECSP001.B.00001.C001	Ectothiorhodospira sp. BSL-9	NZ_CP011994	0	0	0	0
ECVI001.B.00001.C001	Echinicola vietnamensis DSM 17526	NC_019904	0	0	0	0
EDAN001.B.00001.C001	Edwardsiella tarda 080813	NZ_CP006664	0	0	0	0
EDHO001.B.00001.C001	Edwardsiella hoshinae strain ATCC 35051	NZ_CP016043	0	0	0	0
EDIC001.B.00001.C001	Edwardsiella ictaluri 93-146	NC_012779	0	0	0	0
EDPI001.B.00001.C001	Edwardsiella piscicida C07-087	NC_020796	0	0	0	0
EDPI001.B.00002.C001	Edwardsiella piscicida strain S11-285	NZ_CP016044	0	0	0	0
EDSP001.B.00001.C001	Edwardsiella sp. EA181011	NZ_CP011364	0	0	0	0
EDTA001.B.00001.C001	Edwardsiella tarda EIB202	NC_013508	0	0	0	0
EDTA001.B.00002.C001	Edwardsiella tarda FL6-60	NC_017309	0	0	0	0
EDTA001.B.00003.C001	Edwardsiella tarda strain FL95-01	NZ_CP011359	0	0	0	0
EGLE001.B.00001.C001	Eggerthella lenta DSM 2243	NC_013204	1	0	0	0
EGSP001.B.00001.C001	Eggerthella sp. YY7918 DNA	NC_015738	1	1	0	0
EHRU001.B.00001.C001	Ehrlichia ruminantium strain Welgevonden	NC_005295	0	0	0	0
EHRU001.B.00002.C001	Ehrlichia ruminantium str. Gardel	NC_006831	0	0	0	0
EHRU001.B.00003.C001	Ehrlichia ruminantium str. Welgevonden	NC_006832	0	0	0	0
ELAN001.B.00001.C001	Elizabethkingia anophelis NUHP1	NZ_CP007547	0	0	0	0
ELAN001.B.00002.C001	Elizabethkingia anophelis FMS-007	NZ_CP006576	0	0	0	1
ELAN001.B.00003.C001	Elizabethkingia anophelis strain CSID_3015183678	NZ_CP014805	0	0	0	0
ELAN001.B.00004.C001	Elizabethkingia anophelis strain CSID_3015183684	NZ_CP015066	0	0	0	0
ELAN001.B.00005.C001	Elizabethkingia anophelis strain CSID_3000521207	NZ_CP015067	0	0	0	0
ELAN001.B.00006.C001	Elizabethkingia anophelis strain CSID_3015183681	NZ_CP015068	0	0	0	0
ELMI001.B.00001.C001	Elizabethkingia miricola strain BM10	NZ_CP011059	0	0	0	1
ELMI002.B.00001.C001	Elusimicrobium minutum Pei191	NC_010644	0	0	0	1
EMOL001.B.00001.C001	Emticicia oligotrophica DSM 17448	NC_018748	0	0	0	0
ENAD001.B.00001.C001	Ensifer adhaerens strain Casida A	NZ_CP015880	0	0	0	0
ENAE001.B.00001.C001	Enterobacter aerogenes KCTC 2190 chromosome	NC_015663	0	0	0	0
ENAE001.B.00002.C001	Enterobacter aerogenes EA1509E complete genome.	NC_020181	0	0	0	0
ENAE001.B.00003.C001	Enterobacter aerogenes strain CAV1320	NZ_CP011574	0	0	0	0
ENAE001.B.00004.C001	Enterobacter aerogenes strain FDAARGOS_152	NZ_CP014029	0	0	0	0
ENAE001.B.00005.C001	Enterobacter aerogenes strain G7	NZ_CP011539	0	0	0	0
ENAE001.B.00006.C001	Enterobacter aerogenes strain FDAARGOS_139	NZ_CP014748	0	0	0	0
ENAS001.B.00001.C001	Enterobacter asburiae LF7a	NC_015968	0	0	0	0
ENAS001.B.00002.C001	Enterobacter asburiae L1	NZ_CP007546	0	0	0	0
ENAS001.B.00003.C001	Enterobacter asburiae strain CAV1043	NZ_CP011591	0	0	0	0
ENAS001.B.00004.C001	Enterobacter asburiae strain ATCC 35953	NZ_CP011863	0	0	0	0
ENBA001.B.00001.C001	Enterobacteriaceae bacterium strain FGI 57	NC_020063	0	0	0	0
ENCA001.B.00001.C001	Enterococcus casseliflavus EC20	NC_020995	0	0	0	0
ENCL001.B.00001.C001	Enterobacter cloacae ECNIH3	NZ_CP008897	0	0	0	0
ENCL001.B.00002.C001	Enterobacter cloacae ECR091	NZ_CP008905	0	0	0	0
ENCL001.B.00003.C001	Enterobacter cloacae complex 'Hoffmann cluster III' strain DSM 14563	NZ_CP017186	0	0	0	0
ENCL002.B.00001.C001	Enterobacter cloacae complex 'Hoffmann cluster IV' strain DSM 16690	NZ_CP017184	0	0	0	0
ENCL003.B.00001.C001	Enterobacter asburiae strain 35734	NZ_CP012162	0	0	0	0
ENCL004.B.00001.C001	Enterobacter cloacae subsp. cloacae ATCC 13047 chromosome	NC_014121	0	0	0	0
ENCL004.B.00002.C001	Enterobacter cloacae subsp. dissolvens SDM	NC_018079	0	0	0	0
ENCL004.B.00003.C001	Enterobacter cloacae EcWSU1	NC_016514	0	0	0	0
ENCL004.B.00004.C001	Enterobacter cloacae subsp. cloacae ENHKU01	NC_018405	0	0	0	0
ENCL004.B.00005.C001	Enterobacter cloacae P101	NZ_CP006580	0	0	0	0
ENCL004.B.00006.C001	Enterobacter cloacae ECNIH2	NZ_CP008823	0	0	0	0
ENCL004.B.00007.C001	Enterobacter cloacae strain GGT036	NZ_CP009756	0	0	0	0
ENCL004.B.00008.C001	Enterobacter cloacae strain ECNIH4	NZ_CP009850	0	0	0	0
ENCL004.B.00009.C001	Enterobacter cloacae strain ECNIH5	NZ_CP009854	0	0	0	0
ENCL004.B.00010.C001	Enterobacter cloacae strain CAV1311	NZ_CP011572	0	0	0	0
ENCL004.B.00011.C001	Enterobacter cloacae strain CAV1668	NZ_CP011584	0	0	0	0
ENCL004.B.00012.C001	Enterobacter cloacae strain CAV1411	NZ_CP011581	0	0	0	0
ENCL004.B.00013.C001	Enterobacter cloacae strain CAV1669	NZ_CP011650	0	0	0	0
ENCL004.B.00014.C001	Enterobacter cloacae strain UW5	NZ_CP011798	0	0	0	0
ENDU001.B.00001.C001	Enterococcus durans strain KLDS6.0933	NZ_CP012366	0	0	0	0
ENDU001.B.00002.C001	Enterococcus durans strain KLDS 6.0930	NZ_CP012384	0	0	0	0
ENFA001.B.00001.C001	Enterococcus faecalis V583 chromosome	NC_004668	0	0	0	0
ENFA001.B.00002.C001	Enterococcus faecalis OG1RF	NC_017316	0	1	0	0
ENFA001.B.00003.C001	Enterococcus faecalis D32	NC_018221	0	1	0	0
ENFA001.B.00004.C001	Enterococcus faecalis str. Symbioflor 1	NC_019770	0	0	0	0
ENFA001.B.00005.C001	Enterococcus faecalis DENG1	NZ_CP004081	0	0	0	0
ENFA001.B.00006.C001	Enterococcus faecalis ATCC 29212	NZ_CP008816	0	0	0	0
ENFA001.B.00007.C001	Enterococcus faecalis strain LD33	NZ_CP014949	0	0	0	0
ENFA001.B.00008.C001	Enterococcus faecalis strain KB1	NZ_CP015410	0	0	0	0
ENFA002.B.00001.C001	Enterococcus faecium DO chromosome	NC_017960	0	0	0	0
ENFA002.B.00002.C001	Enterococcus faecium Aus0004	NC_017022	0	0	0	0
ENFA002.B.00003.C001	Enterococcus faecium NRRL B-2354	NC_020207	0	0	0	0
ENFA002.B.00004.C001	Enterococcus faecium Aus0085	NC_021994	0	0	0	0
ENFA002.B.00005.C001	Enterococcus faecium T110	NZ_CP006030	0	0	0	0
ENFA002.B.00006.C001	Enterococcus faecium strain 64/3	NZ_CP012522	0	0	0	0
ENFA002.B.00007.C001	Enterococcus faecium strain UW7606x64/3 TC1	NZ_CP013009	0	0	0	0
ENFA002.B.00008.C001	Enterococcus faecium strain 6E6	NZ_CP013994	0	0	0	0
ENFA002.B.00009.C001	Enterococcus faecium strain UW8175	NZ_CP011828	0	0	0	0
ENFA002.B.00010.C001	Enterococcus faecium strain E39	NZ_CP011281	0	0	0	0
ENFA002.B.00011.C001	Enterococcus faecium strain E745	NZ_CP014529	0	0	0	0
ENFA002.B.00012.C001	Enterococcus faecium isolate EFE10021 genome assembly	NZ_LN999844	0	0	0	0
ENGA001.B.00001.C001	Enterococcus gallinarum strain FDAARGOS_163	NZ_CP014067	0	0	0	0
ENHI001.B.00001.C001	Enterococcus hirae ATCC 9790	NC_018081	0	1	0	0
ENHI001.B.00002.C001	Enterococcus hirae strain R17	NZ_CP015516	0	1	0	0
ENHO001.B.00001.C001	Enterobacter hormaechei subsp. oharae strain 34978	NZ_CP012165	0	0	0	0
ENHO001.B.00002.C001	Enterobacter cloacae strain 34998	NZ_CP012167	0	0	0	0
[truncated: 8,664 more rows]
